# Supplementary material for: Identification of RPA3 as a Potential Functional Effector of Chromosome 7 Gain in Glioblastoma
Source: Biomedicines. 2026 Apr 30;14(5):1014. doi: 10.3390/biomedicines14051014 (PMC13203882; doi:10.3390/biomedicines14051014)
Supplement: Supplementary file 1 [file biomedicines-14-01014-s001.zip]

Archive with 3 entries (3 files):
- Figure S1.jpg
- Supplementary Table S1_chr7 gain.csv
- Supplementary Table S2_chr7 normal copy.csv
