# Supplementary material for: Identification of RPA3 as a Potential Functional Effector of Chromosome 7 Gain in Glioblastoma
Source: Biomedicines. 2026 Apr 30;14(5):1014. doi: 10.3390/biomedicines14051014 (PMC13203882; doi:10.3390/biomedicines14051014)
Supplement: Supplementary file 1 [file biomedicines-14-01014-s001.zip › Supplementary Table S1_chr7 gain.csv]

gene	distance	Z	FC	p.value	p.adj
HIST1H2AG	3.50E-05	2.08297675	29.00964881	7.20E-08	2.39E-05
HIST1H3B	3.47E-05	2.07868495	28.55108228	9.13E-08	2.39E-05
HIST1H1B	3.19E-05	2.03237154	24.01850756	9.54E-07	0.000121008
VEGFA	3.18E-05	2.031167329	23.91024438	1.01E-06	0.000121008
HIST1H1E	3.17E-05	2.030303782	23.83289167	1.05E-06	0.000121008
HIST1H3F	3.15E-05	2.026975535	23.53696387	1.23E-06	0.000121008
AL031777.3	3.15E-05	2.02689227	23.52960506	1.23E-06	0.000121008
HIST1H4C	3.07E-05	2.012966056	22.32889296	2.30E-06	0.000200881
HIST1H2AL	2.92E-05	1.986033295	20.16882978	7.09E-06	0.000557974
HIST1H2AJ	2.86E-05	1.974683254	19.31890327	1.11E-05	0.000791335
HIST1H2AI	2.77E-05	1.958318496	18.15272365	2.04E-05	0.001337097
HIST2H2AC	2.75E-05	1.954004631	17.85655419	2.38E-05	0.001442011
HIST1H1D	2.73E-05	1.950254561	17.60280014	2.72E-05	0.001530081
PCLAF	2.67E-05	1.939905234	16.92002241	3.90E-05	0.002045579
HIST1H2BB	2.64E-05	1.933350789	16.50060495	4.86E-05	0.002392212
HIST1H2AK	2.61E-05	1.928026418	16.16713632	5.80E-05	0.00262316
HIST1H4D	2.61E-05	1.92698689	16.1027759	6.00E-05	0.00262316
TYMS	2.57E-05	1.918329019	15.57604762	7.93E-05	0.00328271
HIST1H2AH	2.54E-05	1.912836959	15.25038877	9.42E-05	0.003705093
HIST1H3G	2.53E-05	1.91033901	15.10440356	0.000101726	0.003812292
MYBL2	2.40E-05	1.883201663	13.60107633	0.000226056	0.008086635
HIST1H2BH	2.37E-05	1.877887683	13.32372473	0.000262069	0.00896732
RRM2	2.36E-05	1.874766242	13.16330338	0.000285485	0.009361534
HIST2H2BF	2.35E-05	1.872503943	13.04817656	0.00030358	0.009556693
HIST1H1C	2.33E-05	1.869029671	12.87322021	0.000333318	0.010089266
HIST1H2BC	2.28E-05	1.857581519	12.31224119	0.000449997	0.013116589
HIST1H2BF	2.22E-05	1.843520774	11.65476763	0.000640382	0.017999309
DHFR	2.09E-05	1.812639613	10.32512839	0.001312311	0.035613414
MCM7	2.06E-05	1.805412951	10.03533033	0.00153566	0.040285482
RFC2	1.96E-05	1.780393018	9.090134997	0.002569919	0.065242783
FEN1	1.94E-05	1.775827576	8.926986064	0.002809876	0.067448777
PCNA	1.94E-05	1.775491945	8.915101681	0.002828221	0.067448777
ESCO2	1.92E-05	1.769534483	8.706620013	0.003170565	0.07338926
CLSPN	1.84E-05	1.749690255	8.044843055	0.004563337	0.102609896
MND1	1.79E-05	1.735410689	7.598304378	0.005842322	0.12771965
TMSB15A	1.74E-05	1.719375525	7.124756003	0.007602676	0.161710974
HIST2H4B	1.73E-05	1.717564081	7.073045978	0.007825211	0.162064243
ZWINT	1.72E-05	1.715271489	7.008108284	0.008114137	0.163739127
RAD51AP1	1.71E-05	1.712573058	6.932395467	0.008464824	0.166545409
TK1	1.67E-05	1.699099358	6.565750586	0.010395988	0.199552261
TMEM106C	1.66E-05	1.696321186	6.492460979	0.01083329	0.202995229
MNS1	1.59E-05	1.675780063	5.97402925	0.014518071	0.265714461
CENPH	1.57E-05	1.670252425	5.841335052	0.015653945	0.279992145
ATAD2	1.56E-05	1.666492191	5.752662143	0.016463689	0.287332088
CHEK1	1.55E-05	1.664282998	5.701159043	0.016953714	0.287332088
NDRG1	1.55E-05	1.663368894	5.679975877	0.017159604	0.287332088
FAM111B	1.54E-05	1.661370613	5.633926551	0.017616129	0.288831112
CENPK	1.48E-05	1.640326775	5.169884976	0.022981738	0.369114846
GINS2	1.46E-05	1.634135025	5.040367448	0.024763237	0.38638816
MCM4	1.46E-05	1.633204907	5.021177854	0.025039131	0.38638816
FANCI	1.42E-05	1.620213435	4.760244727	0.029124407	0.440786695
ORC6	1.36E-05	1.600517297	4.388912515	0.036173379	0.537140553
CENPV	1.34E-05	1.591681957	4.231370972	0.039683374	0.578348434
NUDT1	1.28E-05	1.569662121	3.861623776	0.049402495	0.70690479
UBE2T	1.27E-05	1.567085007	3.82039927	0.050632171	0.711562839
HILPDA	1.26E-05	1.563671909	3.766440528	0.052290798	0.721979966
CENPU	1.25E-05	1.558176766	3.681073304	0.055033413	0.746746483
ACAT2	1.24E-05	1.555858995	3.645616564	0.056216985	0.749376548
CENPM	1.24E-05	1.554088852	3.618754481	0.05713163	0.749376548
NUPR1	1.23E-05	1.551627054	3.581706599	0.058419106	0.753702242
HELLS	1.20E-05	1.541361159	3.431034716	0.063982003	0.811367434
BHLHE41	1.20E-05	1.539630552	3.406231062	0.064950633	0.811367434
EGLN3	1.19E-05	1.534873608	3.338921089	0.06765896	0.831993774
TMEM54	1.16E-05	1.521508578	3.156456947	0.075627154	0.915670307
PPIF	1.13E-05	1.509175398	2.996458301	0.083446752	0.995039299
METRN	1.09E-05	1.492866255	2.796598981	0.094464491	1
H2AFZ	1.03E-05	1.466170618	2.496343627	0.114110952	1
DTL	1.02E-05	1.462897575	2.461697425	0.11665266	1
MCM3	1.01E-05	1.45916871	2.422778844	0.119582633	1
CCDC34	1.01E-05	1.455996142	2.390123937	0.122103948	1
TIMP4	9.38E-06	1.423684619	2.080354373	0.149205533	1
SLC2A3	9.34E-06	1.421710687	2.062714231	0.150941102	1
SPC25	9.32E-06	1.420903924	2.055545242	0.151652959	1
SPARCL1	9.09E-06	1.409031261	1.952722939	0.16229373	1
XRCC2	8.98E-06	1.403576864	1.907129371	0.167282482	1
SOCS2	8.95E-06	1.401913379	1.893425212	0.168816097	1
DTYMK	8.47E-06	1.376832077	1.697728983	0.192585245	1
HES4	8.44E-06	1.375284323	1.686300221	0.1940894	1
EPAS1	8.24E-06	1.363881752	1.604311255	0.205293312	1
FBXO5	8.21E-06	1.362546575	1.594960541	0.20661884	1
CSRP2	8.14E-06	1.358410412	1.56631866	0.21074244	1
FAM181B	7.57E-06	1.325334874	1.354108051	0.244561224	1
AKAP12	7.44E-06	1.317696797	1.30911414	0.252555108	1
SMC2	7.31E-06	1.309678078	1.26339698	0.261009067	1
FBXO32	7.27E-06	1.307412027	1.250752967	0.263408713	1
PADI2	7.15E-06	1.299826717	1.209291447	0.271472494	1
HMGN2	7.12E-06	1.298148673	1.200295971	0.273262531	1
MT1X	7.04E-06	1.292591944	1.17095637	0.279204819	1
TUBA1B	7.03E-06	1.292161916	1.168714236	0.279665588	1
ABCA1	6.79E-06	1.27642176	1.0893772	0.296609242	1
ST3GAL4	6.47E-06	1.255270205	0.990736878	0.319562342	1
COL6A2	6.17E-06	1.23415005	0.900690595	0.342596605	1
AHNAK	6.14E-06	1.23176956	0.891039938	0.34519565	1
C21orf58	6.13E-06	1.231305388	0.889169552	0.345702451	1
COL9A3	6.08E-06	1.227574947	0.874271563	0.349775467	1
NAMPT	5.82E-06	1.208363462	0.801203036	0.370733925	1
TUBB2A	5.78E-06	1.205590818	0.791145951	0.37375384	1
SOD2	5.77E-06	1.20429997	0.786504439	0.375159204	1
SLC39A14	5.62E-06	1.192974537	0.746868061	0.387469636	1
DHCR24	5.61E-06	1.191891657	0.743178542	0.388644577	1
COX7A1	5.26E-06	1.164411745	0.655104327	0.418293639	1
CHI3L1	5.25E-06	1.163207417	0.651479166	0.419584335	1
11-Sep	5.14E-06	1.153807292	0.623826804	0.429628766	1
GJA1	5.01E-06	1.14296839	0.59331647	0.441139518	1
CA12	4.93E-06	1.135848809	0.574047319	0.448655087	1
LGALS3	4.85E-06	1.128760596	0.555450388	0.456099181	1
LHFPL6	4.83E-06	1.127473796	0.552135811	0.457446314	1
CA3	4.70E-06	1.116077274	0.523583464	0.469317068	1
CSPG5	4.59E-06	1.105147156	0.497512313	0.480595234	1
NRN1	4.53E-06	1.099918819	0.485478838	0.485951053	1
OLIG1	4.36E-06	1.083599106	0.449658664	0.502497094	1
PPIC	4.36E-06	1.08348594	0.449419211	0.502610891	1
IGFBP5	4.27E-06	1.074745585	0.431283987	0.511359587	1
HOXB2	4.12E-06	1.059371966	0.401048421	0.526548305	1
MGLL	4.06E-06	1.05299981	0.389111838	0.532766627	1
ELOVL2	3.96E-06	1.042802077	0.370703568	0.542621013	1
KLHDC8A	3.92E-06	1.038888389	0.363859405	0.546370594	1
C1QL1	3.92E-06	1.038572628	0.363312436	0.546672324	1
IGFBP2	3.70E-06	1.014608581	0.323990218	0.56921948	1
TPPP3	3.70E-06	1.014382953	0.323639824	0.569428411	1
EPHX1	3.66E-06	1.009877585	0.316717454	0.573587045	1
NKAIN3	3.66E-06	1.009762108	0.316541876	0.5736933	1
KIF15	3.65E-06	1.00920191	0.315691419	0.574208523	1
EMILIN3	3.64E-06	1.00788791	0.313705031	0.57541548	1
S100B	3.52E-06	0.994132544	0.293606295	0.587918746	1
FTL	3.51E-06	0.992160291	0.290826095	0.589691635	1
NCAPG	3.49E-06	0.98962299	0.287285872	0.59196508	1
XIST	3.42E-06	0.982247036	0.277223765	0.59852666	1
SLN	3.41E-06	0.980167409	0.274447416	0.600363891	1
STMN1	3.38E-06	0.976686428	0.269858816	0.603426495	1
SLC7A11	3.33E-06	0.971127831	0.262681211	0.608284082	1
SPOCK2	3.32E-06	0.969395944	0.260481931	0.609789255	1
FNBP1L	3.28E-06	0.964636046	0.254526544	0.61390568	1
BCAN	3.25E-06	0.961373019	0.250518411	0.616710285	1
CDK1	3.16E-06	0.949177889	0.236059212	0.627066962	1
RARRES2	3.07E-06	0.938092405	0.2236018	0.636309126	1
CAV1	3.04E-06	0.934007725	0.219169947	0.639673106	1
OLFM2	3.00E-06	0.928293583	0.213108953	0.644341475	1
MAD2L1	3.00E-06	0.927455618	0.212233526	0.645022394	1
SERPINE1	2.99E-06	0.926885062	0.211639405	0.645485478	1
COL6A1	2.94E-06	0.919816952	0.20440822	0.651185942	1
HES6	2.71E-06	0.88721236	0.173964805	0.676611933	1
DRAXIN	2.69E-06	0.883562617	0.170836723	0.679369254	1
ST8SIA5	2.64E-06	0.87614456	0.164641652	0.684918522	1
RAMP1	2.64E-06	0.875719947	0.164293532	0.685233939	1
PBK	2.62E-06	0.873768607	0.162702629	0.686680364	1
CKS1B	2.57E-06	0.865326664	0.155985882	0.692879434	1
SHCBP1	2.49E-06	0.852476636	0.14626174	0.702133681	1
NME2	2.44E-06	0.845540181	0.141253127	0.707038399	1
CEBPD	2.40E-06	0.838406398	0.136271007	0.712016644	1
H2AFX	2.35E-06	0.82922928	0.130105298	0.718322887	1
IGFBP3	2.34E-06	0.828234609	0.129453057	0.718999804	1
BHLHE40	2.34E-06	0.827630558	0.129058465	0.719410259	1
PTN	2.27E-06	0.815656506	0.121466694	0.727449154	1
BTG2	2.23E-06	0.81000323	0.118030628	0.731180325	1
SERPING1	2.23E-06	0.809234088	0.11757029	0.731684794	1
CPNE5	2.22E-06	0.807534692	0.116559181	0.732796719	1
NRGN	2.18E-06	0.80016954	0.112271076	0.737573216	1
SCRG1	2.17E-06	0.799238099	0.111739497	0.738172368	1
GPM6B	2.13E-06	0.791451334	0.107387474	0.743138291	1
CKB	2.12E-06	0.789567097	0.106358659	0.744328457	1
RGS2	2.12E-06	0.788568921	0.105817416	0.744957142	1
TPM4	2.09E-06	0.784358482	0.103562835	0.747595273	1
RTKN2	2.09E-06	0.783230552	0.102966596	0.748298236	1
GPR37L1	2.00E-06	0.766489683	0.094488978	0.758546086	1
C3	1.97E-06	0.759897663	0.091335007	0.762486782	1
CAPG	1.95E-06	0.756555912	0.089774314	0.764464264	1
APOE	1.93E-06	0.753638448	0.08843237	0.766179613	1
ATF3	1.90E-06	0.746162224	0.085079351	0.770528512	1
IER5	1.88E-06	0.742733209	0.083581906	0.772500756	1
C1S	1.86E-06	0.73935772	0.082132134	0.774428535	1
HOPX	1.85E-06	0.736372935	0.080869955	0.776121918	1
MT1F	1.82E-06	0.730555396	0.078462271	0.77939221	1
MT1G	1.81E-06	0.729142124	0.077887657	0.780180667	1
CD74	1.79E-06	0.723197329	0.075513763	0.783471684	1
UCHL1	1.71E-06	0.70593742	0.069002128	0.792795259	1
HLA-DRA	1.69E-06	0.701585589	0.067445979	0.795092387	1
FLNB	1.52E-06	0.662388464	0.054845705	0.814836236	1
AURKB	1.51E-06	0.660102379	0.054184068	0.815936348	1
KIFC1	1.51E-06	0.658341618	0.053679608	0.816779886	1
BIRC3	1.48E-06	0.652219785	0.051959946	0.819687254	1
SMC4	1.44E-06	0.641327193	0.049027874	0.824763561	1
HEPN1	1.44E-06	0.640106799	0.048709268	0.82532466	1
PCOLCE2	1.43E-06	0.638749897	0.048357315	0.825946725	1
PIF1	1.41E-06	0.634437591	0.047254645	0.827911176	1
CSTB	1.41E-06	0.632430287	0.046749497	0.828819133	1
CDKN2C	1.40E-06	0.630166967	0.046186031	0.829837991	1
HLA-DPA1	1.39E-06	0.628988018	0.045895067	0.830366657	1
GLUL	1.38E-06	0.626523514	0.045292404	0.831467268	1
CRYAB	1.37E-06	0.623237801	0.044500525	0.832925136	1
SPC24	1.37E-06	0.621876006	0.044176165	0.833526199	1
MAD1L1	1.34E-06	0.615242803	0.042627857	0.836427586	1
PSMB9	1.33E-06	0.61289798	0.042092883	0.837442822	1
ALDH7A1	1.29E-06	0.59959723	0.039176132	0.843100134	1
TTYH1	1.29E-06	0.599187444	0.03908937	0.843271716	1
VAMP5	1.27E-06	0.595966676	0.038413733	0.844614692	1
PDZD2	1.25E-06	0.588662627	0.036922104	0.847623729	1
FOXM1	1.24E-06	0.585653299	0.036323572	0.848848832	1
OLFM1	1.21E-06	0.577821424	0.034808472	0.851997566	1
PCSK1N	1.20E-06	0.574854143	0.034250167	0.853175695	1
HLA-DRB1	1.20E-06	0.573890397	0.034070659	0.8535566	1
TACC3	1.19E-06	0.570654516	0.033474408	0.854829304	1
HLA-DMA	1.18E-06	0.567627569	0.032925576	0.85601119	1
S100A16	1.17E-06	0.565775232	0.032593915	0.856730343	1
PLK1	1.17E-06	0.564861417	0.032431459	0.857083981	1
OCIAD2	1.15E-06	0.559083922	0.031421892	0.859302432	1
HMOX1	1.13E-06	0.553170915	0.030419377	0.861542064	1
MT1E	1.13E-06	0.550832376	0.030031278	0.862419279	1
PPP1R1C	1.11E-06	0.546081073	0.029257096	0.864186764	1
LRRN3	1.10E-06	0.542930298	0.028754126	0.865347991	1
XAF1	1.10E-06	0.541135152	0.028471217	0.866005747	1
CAMK2N1	1.09E-06	0.539334941	0.028190148	0.866662564	1
7-Sep	1.09E-06	0.538558105	0.028069669	0.866945135	1
PRSS35	1.08E-06	0.536284341	0.027719818	0.86776923	1
GAP43	1.08E-06	0.534748869	0.027485894	0.868323237	1
BATF3	1.06E-06	0.529469759	0.026695761	0.870212655	1
NPTX2	1.06E-06	0.528700185	0.026582383	0.870486117	1
TAP1	1.05E-06	0.524508697	0.025972795	0.871966776	1
SGO1	1.04E-06	0.521233921	0.025505727	0.873113364	1
MAFF	1.03E-06	0.516903972	0.024900314	0.874615712	1
HMGB2	1.02E-06	0.514513007	0.024571843	0.87543866	1
HEY1	1.01E-06	0.512124615	0.024247808	0.876256035	1
EMILIN1	1.01E-06	0.51151055	0.024165151	0.876465432	1
BST2	9.72E-07	0.497457654	0.022344591	0.881174045	1
TMEM98	9.70E-07	0.496567063	0.022233686	0.881467116	1
CDKN1C	9.66E-07	0.495208775	0.022065538	0.881912885	1
BEX1	9.65E-07	0.494789805	0.022013914	0.88205009	1
ETV7	9.47E-07	0.488308774	0.021229717	0.884154898	1
SAMD9L	9.24E-07	0.479351351	0.020189153	0.887010072	1
NDC80	9.17E-07	0.476596503	0.019878925	0.887875756	1
C1orf61	9.08E-07	0.473347396	0.019518815	0.888889321	1
IFI35	9.05E-07	0.47209808	0.019381993	0.889276916	1
NGFR	9.05E-07	0.471898406	0.019360209	0.889338754	1
LAMB1	9.04E-07	0.47161118	0.019328914	0.889427655	1
PTPRD	8.93E-07	0.467067987	0.018840208	0.890825572	1
CHPT1	8.85E-07	0.463946123	0.018511173	0.891777192	1
SLC38A2	8.84E-07	0.463715723	0.018487105	0.891847136	1
ARL6IP1	8.83E-07	0.463308744	0.018444664	0.891970588	1
COL1A2	8.83E-07	0.463174633	0.018430699	0.892011242	1
SOCS3	8.76E-07	0.460568909	0.018161329	0.89279849	1
SPARC	8.64E-07	0.455548242	0.017652745	0.894301228	1
NPC2	8.63E-07	0.455185621	0.017616537	0.894409048	1
CTSS	8.52E-07	0.450643049	0.017168852	0.895751602	1
USP18	8.51E-07	0.45035914	0.017141231	0.895835014	1
METTL7B	8.49E-07	0.449246122	0.017033351	0.896161454	1
CDC42EP4	8.28E-07	0.440765207	0.016232111	0.898619619	1
GBP1	8.25E-07	0.439230189	0.016090942	0.899059059	1
WARS	8.21E-07	0.437795688	0.015960065	0.899468216	1
MX1	8.21E-07	0.437711348	0.015952401	0.899492227	1
DLX2	8.13E-07	0.433958636	0.015614905	0.900555524	1
IFI44L	7.89E-07	0.423572124	0.014715564	0.903447302	1
SAPCD2	7.87E-07	0.422912594	0.014660139	0.903628415	1
PSMB8	7.84E-07	0.421429887	0.014536254	0.904034493	1
COL8A1	7.71E-07	0.415655901	0.014063163	0.90560161	1
HJURP	7.48E-07	0.405057251	0.013232312	0.908419928	1
RNF157	7.39E-07	0.401042371	0.012929841	0.909468115	1
MT2A	7.34E-07	0.39859408	0.012748605	0.910102129	1
IFIT3	7.26E-07	0.394623845	0.01245979	0.911121993	1
TNFRSF12A	7.18E-07	0.390989884	0.012200856	0.912046567	1
DHRS3	7.16E-07	0.390145535	0.012141423	0.91226018	1
MMP14	7.10E-07	0.387042962	0.011925373	0.913041198	1
AQP4	7.09E-07	0.386646604	0.011898035	0.913140533	1
ZFP36	7.04E-07	0.384210939	0.011731333	0.913748777	1
NUSAP1	6.95E-07	0.379858212	0.011438894	0.914826454	1
SLC1A3	6.91E-07	0.377452072	0.011280201	0.915417094	1
SEC61G	6.88E-07	0.376150828	0.011195247	0.915735013	1
CXCL14	6.86E-07	0.375312698	0.011140848	0.915939228	1
LINC01268	6.75E-07	0.369545776	0.010773247	0.917332627	1
GTSE1	6.58E-07	0.360909177	0.01024405	0.91938146	1
SDC4	6.56E-07	0.359666232	0.01016994	0.919672616	1
ISG15	6.52E-07	0.357475866	0.010040568	0.920183456	1
A2M	6.44E-07	0.353262186	0.009796043	0.921158151	1
BAG3	6.41E-07	0.351710231	0.009707404	0.921514499	1
FSTL1	6.20E-07	0.340433733	0.009085704	0.924061482	1
GBP3	6.20E-07	0.340373096	0.009082465	0.924074979	1
S100A1	6.18E-07	0.339549031	0.009038552	0.924258196	1
RCAN1	6.07E-07	0.333587502	0.00872678	0.925572099	1
SCD	5.96E-07	0.327427199	0.008415283	0.926908705	1
VCAM1	5.94E-07	0.326286964	0.008358789	0.927153773	1
EGFLAM	5.87E-07	0.32196524	0.008147896	0.928076079	1
PDLIM4	5.85E-07	0.320898125	0.0080966	0.928302225	1
FABP5	5.81E-07	0.31837504	0.007976526	0.928834437	1
HLA-C	5.76E-07	0.315455462	0.007839677	0.929445942	1
MT1M	5.75E-07	0.314776935	0.007808192	0.929587395	1
ENC1	5.71E-07	0.312679302	0.007711608	0.930023112	1
CCNA2	5.61E-07	0.306615112	0.007438683	0.931269435	1
CLU	5.51E-07	0.300938331	0.00719147	0.93241838	1
DDR2	5.49E-07	0.299446471	0.007127799	0.932717501	1
TIMP1	5.38E-07	0.292721932	0.006847347	0.934051361	1
IRF1	5.36E-07	0.291739062	0.006807238	0.934244355	1
THBS2	5.33E-07	0.289535302	0.006718111	0.934675274	1
TMEM158	5.29E-07	0.28701745	0.006617628	0.935164563	1
MT3	5.24E-07	0.28403266	0.006500346	0.935740405	1
RASD1	5.18E-07	0.279750384	0.0063355	0.936558692	1
LY6E	5.11E-07	0.275755175	0.006185266	0.937313829	1
RND3	5.10E-07	0.275049199	0.006159071	0.937446439	1
NES	5.08E-07	0.273381597	0.006097609	0.937758698	1
AL355974.2	5.07E-07	0.273213787	0.006091456	0.937790045	1
RSAD2	5.06E-07	0.272377881	0.006060895	0.937945982	1
OXTR	5.02E-07	0.26954178	0.005958279	0.938472487	1
EFEMP2	5.02E-07	0.269405542	0.005953391	0.938497679	1
TNFAIP3	5.00E-07	0.268367784	0.005916282	0.938689277	1
BIRC5	4.97E-07	0.26649412	0.005849835	0.939033873	1
MPP6	4.87E-07	0.259396034	0.005604437	0.940323882	1
TGFB2	4.77E-07	0.252761893	0.005383884	0.941507747	1
SPOCD1	4.73E-07	0.249724875	0.005285672	0.942042757	1
STAT1	4.62E-07	0.242068701	0.005045529	0.943372377	1
CMYA5	4.54E-07	0.236570068	0.004879448	0.944310627	1
DEPP1	4.45E-07	0.229587088	0.004675958	0.945482367	1
GEM	4.42E-07	0.227985347	0.004630423	0.94574805	1
APOC1	4.33E-07	0.220932401	0.004434851	0.946904385	1
LAP3	4.29E-07	0.217951938	0.004354569	0.947386458	1
CDC20	4.29E-07	0.217520338	0.004343058	0.947455945	1
DBF4	4.25E-07	0.214570754	0.004265153	0.947928663	1
GSN	4.23E-07	0.213297361	0.004231929	0.948131581	1
CST3	4.16E-07	0.208023762	0.004096916	0.948964529	1
FAM84A	4.16E-07	0.207519294	0.004084216	0.949043585	1
TROAP	4.14E-07	0.206055895	0.004047584	0.949272307	1
GBP4	4.10E-07	0.203360304	0.003980918	0.949691243	1
HMGB3	4.08E-07	0.201382358	0.00393266	0.949996699	1
CCSAP	4.04E-07	0.19798514	0.00385106	0.950517514	1
MKI67	3.97E-07	0.193052459	0.003735416	0.951265198	1
CKAP2	3.96E-07	0.191815004	0.003706922	0.951451195	1
OAS1	3.92E-07	0.188961252	0.003641992	0.951877743	1
LPL	3.89E-07	0.185740296	0.003569995	0.952355198	1
PRSS23	3.88E-07	0.185435592	0.003563254	0.952400148	1
CEBPB	3.87E-07	0.184262399	0.003537411	0.952572869	1
CA2	3.83E-07	0.180883747	0.003463971	0.953067193	1
MIR4435-2HG	3.79E-07	0.17762659	0.003394535	0.953539426	1
IFIH1	3.78E-07	0.177242314	0.00338643	0.953594862	1
SELENOM	3.76E-07	0.175306868	0.003345886	0.953873183	1
CDKN1A	3.74E-07	0.173675481	0.003312067	0.954106633	1
DUSP1	3.68E-07	0.168067007	0.003198244	0.954901257	1
RARRES3	3.62E-07	0.163311674	0.003104636	0.955565457	1
CCNB1	3.62E-07	0.16299376	0.003098471	0.955609551	1
HIST1H2BG	3.55E-07	0.156547602	0.002975927	0.956495331	1
CALD1	3.49E-07	0.15116033	0.002877034	0.957223586	1
HIP1	3.44E-07	0.147033468	0.002803383	0.957774148	1
PRC1	3.42E-07	0.144683833	0.002762248	0.958084805	1
CCDC80	3.42E-07	0.144576471	0.002760382	0.958098952	1
UBE2S	3.40E-07	0.143211164	0.002736757	0.958278483	1
GADD45A	3.38E-07	0.141632639	0.002709679	0.958485203	1
CYTOR	3.37E-07	0.139991125	0.00268179	0.958699211	1
IFITM3	3.33E-07	0.136292778	0.002619943	0.959177804	1
SLC1A2	3.33E-07	0.136106426	0.002616862	0.959201789	1
F3	3.30E-07	0.133414382	0.002572741	0.959546889	1
SPP1	3.29E-07	0.132557957	0.002558853	0.959656134	1
JUNB	3.27E-07	0.130290499	0.002522422	0.959944111	1
FSCN1	3.16E-07	0.120249295	0.002366891	0.961197663	1
CMPK2	3.08E-07	0.112341337	0.002250815	0.96216035	1
CTSB	3.08E-07	0.111976914	0.002245598	0.9622042	1
FJX1	3.02E-07	0.105835715	0.00215937	0.962936424	1
APOL1	3.02E-07	0.105313183	0.002152179	0.962998143	1
BLMH	2.95E-07	0.097901981	0.00205259	0.963863787	1
NPNT	2.93E-07	0.095688675	0.002023702	0.964118808	1
ZFHX4	2.92E-07	0.095507333	0.002021352	0.964139632	1
LMNA	2.90E-07	0.093222567	0.001991965	0.964401082	1
ATP1A2	2.90E-07	0.092800357	0.001986579	0.964449211	1
SNHG12	2.90E-07	0.092734625	0.001985742	0.964456699	1
CPNE4	2.89E-07	0.09221537	0.001979139	0.964515801	1
SLC4A4	2.88E-07	0.090529187	0.001957841	0.964707124	1
KIF11	2.84E-07	0.086366106	0.001906178	0.965175586	1
ADM	2.83E-07	0.085635268	0.001897242	0.965257256	1
CXCR4	2.83E-07	0.085009089	0.001889617	0.965327095	1
FAM107A	2.81E-07	0.083174634	0.001867446	0.965530983	1
ZIC1	2.78E-07	0.080272742	0.001832873	0.965851343	1
KNL1	2.77E-07	0.078932049	0.001817105	0.96599846	1
IGFBP7	2.75E-07	0.07611096	0.001784343	0.966306195	1
DERL3	2.72E-07	0.072564065	0.001743941	0.966689605	1
CNP	2.63E-07	0.062247727	0.001631279	0.967782927	1
NUF2	2.61E-07	0.060212544	0.001609879	0.967994826	1
HMGCS1	2.57E-07	0.055883067	0.001565233	0.968441504	1
MAFB	2.57E-07	0.055334788	0.001559663	0.968497676	1
SESN3	2.53E-07	0.050358318	0.001509956	0.969003485	1
MLC1	2.52E-07	0.049729783	0.001503785	0.969066856	1
C1R	2.51E-07	0.048725751	0.001493977	0.969167847	1
ITM2C	2.47E-07	0.042907776	0.00143832	0.96974733	1
AGT	2.44E-07	0.039053101	0.001402528	0.970125936	1
KIF18A	2.43E-07	0.038510833	0.001397561	0.970178859	1
ARHGAP29	2.42E-07	0.037178358	0.001385425	0.970308553	1
RBM23	2.40E-07	0.035207083	0.001367655	0.970499507	1
NNMT	2.38E-07	0.031708148	0.00133664	0.970835767	1
TUBB4B	2.36E-07	0.028984725	0.00131296	0.971095146	1
RHOB	2.35E-07	0.028519036	0.001308951	0.971139294	1
FABP7	2.35E-07	0.027789291	0.001302691	0.971208353	1
ALDOC	2.32E-07	0.02467732	0.001276313	0.971501217	1
CTSD	2.32E-07	0.023633647	0.00126758	0.971598844	1
C11orf96	2.31E-07	0.023037992	0.001262621	0.97165443	1
EMP1	2.28E-07	0.018736063	0.001227346	0.97205303	1
PLPP3	2.28E-07	0.018606984	0.001226302	0.972064913	1
TTK	2.23E-07	0.012228829	0.001175749	0.97264654	1
AURKA	2.21E-07	0.010010041	0.001158628	0.972846345	1
GSTM5	2.21E-07	0.009406946	0.001154016	0.97290043	1
KIAA1211L	2.18E-07	0.005890042	0.00112746	0.973213932	1
CDCA3	2.12E-07	-0.003150837	0.001061812	0.974005166	1
SPRY1	2.12E-07	-0.003685116	0.001058048	0.97405127	1
PRR11	2.10E-07	-0.005637033	0.001044401	0.974219092	1
CTSZ	2.10E-07	-0.006492863	0.001038471	0.974292371	1
NKAIN4	2.09E-07	-0.007324827	0.001032736	0.974363429	1
CCNB2	2.08E-07	-0.008019287	0.001027972	0.974422611	1
AEBP1	2.08E-07	-0.009170204	0.001020122	0.974520424	1
COL4A1	2.07E-07	-0.00978959	0.00101592	0.974572927	1
CPXM1	2.07E-07	-0.010177669	0.001013296	0.974605774	1
NEK2	2.05E-07	-0.013304344	0.000992388	0.97486905	1
CKAP2L	2.04E-07	-0.014493818	0.000984541	0.974968571	1
GAS2L3	2.02E-07	-0.016907773	0.000968795	0.97516947	1
CDKN3	2.01E-07	-0.019457285	0.000952424	0.9753801	1
CAVIN1	1.97E-07	-0.024821858	0.000918824	0.975818141	1
ANLN	1.97E-07	-0.025655901	0.000913701	0.97588562	1
TNC	1.96E-07	-0.026226737	0.000910211	0.975931709	1
EGFR	1.96E-07	-0.026270527	0.000909944	0.975935241	1
NEXN	1.91E-07	-0.033716754	0.000865563	0.976529258	1
KIF4A	1.90E-07	-0.035103828	0.000857525	0.976638465	1
RAB3IP	1.90E-07	-0.036162862	0.000851435	0.976721542	1
LONRF2	1.83E-07	-0.046179855	0.000795816	0.97749449	1
SLC6A11	1.82E-07	-0.048809652	0.000781793	0.977693611	1
LGMN	1.81E-07	-0.049558454	0.000777842	0.977750022	1
GPR37	1.76E-07	-0.058900051	0.000730118	0.978443231	1
CENPE	1.69E-07	-0.069786004	0.000677988	0.979226863	1
KIF23	1.69E-07	-0.070445276	0.000674947	0.9792735	1
SDC2	1.67E-07	-0.074345945	0.000657213	0.979547545	1
KCNMA1	1.66E-07	-0.076409584	0.000648009	0.979691225	1
HAS2	1.63E-07	-0.080934497	0.000628252	0.980003148	1
RPH3A	1.63E-07	-0.081725593	0.000624857	0.980057244	1
LIX1	1.58E-07	-0.089338768	0.000593055	0.980571255	1
ASPM	1.54E-07	-0.098164277	0.000558101	0.981152407	1
PEG10	1.50E-07	-0.104740287	0.000533328	0.98157537	1
TPM1	1.48E-07	-0.109501695	0.000516043	0.981876352	1
SLC47A1	1.47E-07	-0.111793595	0.000507912	0.98201967	1
IFI6	1.42E-07	-0.121573547	0.000474555	0.982620022	1
SOCS1	1.40E-07	-0.125289592	0.000462431	0.982843438	1
CSF1	1.39E-07	-0.126264441	0.0004593	0.982901626	1
GFAP	1.37E-07	-0.132182946	0.00044071	0.983251155	1
HMMR	1.35E-07	-0.134854669	0.000432554	0.983406855	1
MDK	1.34E-07	-0.137570015	0.000424409	0.983563783	1
CHODL	1.32E-07	-0.142504277	0.000409979	0.983845588	1
NCAN	1.31E-07	-0.143439271	0.000407297	0.983898502	1
CRISPLD1	1.30E-07	-0.146273421	0.000399269	0.984057959	1
MXD3	1.26E-07	-0.155434054	0.000374328	0.984563839	1
KIF20A	1.25E-07	-0.156448919	0.000371658	0.984618998	1
EDNRB	1.25E-07	-0.158149804	0.000367222	0.984711053	1
MYL9	1.23E-07	-0.162596562	0.000355859	0.984949418	1
BUB1B	1.21E-07	-0.165623692	0.000348315	0.985109796	1
SELENOP	1.21E-07	-0.165747902	0.000348008	0.985116344	1
KDM6B	1.21E-07	-0.16584295	0.000347774	0.985121354	1
KCNIP4	1.18E-07	-0.173674511	0.000328977	0.98552899	1
CDH11	1.18E-07	-0.17458209	0.000326861	0.985575584	1
RACGAP1	1.16E-07	-0.177314111	0.000320571	0.985715043	1
ANXA1	1.15E-07	-0.180621729	0.000313108	0.985882284	1
CX3CL1	1.15E-07	-0.180633684	0.000313081	0.985882885	1
KIF20B	1.15E-07	-0.18194223	0.000310174	0.985948566	1
CENPA	1.14E-07	-0.182238735	0.000309519	0.985963411	1
FKBP11	1.13E-07	-0.184890469	0.000303718	0.986095558	1
IER3	1.12E-07	-0.186993622	0.00029919	0.986199582	1
NR2F1	1.12E-07	-0.189005132	0.000294919	0.986298428	1
NLGN4X	1.11E-07	-0.18988671	0.000293066	0.986341551	1
KIF2C	1.11E-07	-0.190735578	0.000291291	0.98638296	1
GAD1	1.11E-07	-0.191176677	0.000290373	0.986404434	1
ECT2	1.10E-07	-0.192813304	0.000286991	0.986483846	1
EFEMP1	1.10E-07	-0.194151058	0.000284253	0.986548451	1
FUCA1	1.09E-07	-0.194673757	0.000283191	0.98657362	1
NAAA	1.09E-07	-0.196439984	0.000279627	0.986658358	1
SCG2	1.07E-07	-0.199936444	0.000272697	0.986824711	1
C1QA	1.07E-07	-0.200630923	0.000271339	0.986857533	1
VOPP1	1.05E-07	-0.205127692	0.000262705	0.98706831	1
GADD45B	1.05E-07	-0.205640897	0.000261736	0.987092175	1
ASCL1	1.01E-07	-0.21639883	0.000242187	0.987583523	1
RCAN2	1.01E-07	-0.21717536	0.000240831	0.98761834	1
AQP1	1.01E-07	-0.217805779	0.000239735	0.987646542	1
MEST	1.00E-07	-0.218582156	0.000238392	0.987681195	1
CD83	9.80E-08	-0.225308213	0.000227049	0.987977825	1
ARHGAP11A	9.53E-08	-0.232968305	0.00021475	0.988307928	1
BOC	9.46E-08	-0.234960965	0.000211656	0.988392472	1
HES1	9.44E-08	-0.235475575	0.000210863	0.988414218	1
CITED1	9.42E-08	-0.236128283	0.000209862	0.988441747	1
SYNJ2	9.31E-08	-0.239243652	0.000205146	0.988572347	1
ADD3	9.31E-08	-0.239320147	0.000205032	0.988575538	1
SULF2	9.13E-08	-0.244731482	0.000197081	0.988799228	1
ITGA5	9.10E-08	-0.245504756	0.000195969	0.988830874	1
PLTP	9.10E-08	-0.245705691	0.000195681	0.988839085	1
CCDC102B	9.04E-08	-0.247367262	0.000193314	0.988906773	1
SLC9A3R2	8.84E-08	-0.253546173	0.000184749	0.989155306	1
CD82	8.36E-08	-0.268682084	0.000165254	0.989743398	1
HRASLS	8.19E-08	-0.274262218	0.000158569	0.989952973	1
KCNN3	8.18E-08	-0.274546511	0.000158235	0.989963548	1
ZNF713	8.12E-08	-0.276443832	0.000156025	0.990033871	1
ZBTB20	7.79E-08	-0.2877418	0.000143458	0.990443661	1
TCIM	7.75E-08	-0.289086127	0.000142027	0.990491414	1
MYBPC1	7.70E-08	-0.290923603	0.000140094	0.990556342	1
ZNF331	7.69E-08	-0.291293363	0.000139708	0.99056936	1
PTTG1	7.48E-08	-0.298423025	0.000132459	0.990817283	1
CENPF	7.44E-08	-0.300118854	0.000130788	0.990875396	1
CYR61	7.35E-08	-0.303320323	0.000127687	0.990984217	1
FAM196A	7.30E-08	-0.304927853	0.000126156	0.991038424	1
SEZ6	7.30E-08	-0.30503411	0.000126055	0.991041997	1
CITED2	7.11E-08	-0.312055998	0.000119574	0.991275326	1
BTBD17	7.03E-08	-0.315009274	0.000116943	0.991371841	1
AL359091.1	6.87E-08	-0.321086229	0.0001117	0.99156747	1
ADAM12	6.87E-08	-0.321204315	0.0001116	0.991571232	1
ACTN1	6.85E-08	-0.32205294	0.000110886	0.991598225	1
ITGB1	6.75E-08	-0.325736853	0.000107838	0.991714517	1
CPVL	6.66E-08	-0.329409808	0.000104877	0.991829042	1
VCL	6.58E-08	-0.332428316	0.000102502	0.991922109	1
CFH	6.50E-08	-0.335933396	9.98E-05	0.992028998	1
ERRFI1	6.42E-08	-0.33902717	9.75E-05	0.992122301	1
SCX	6.42E-08	-0.339123294	9.74E-05	0.992125185	1
ADAMTS1	6.41E-08	-0.339587223	9.71E-05	0.992139088	1
CXCL11	6.35E-08	-0.342033299	9.53E-05	0.992212033	1
UBE2C	6.15E-08	-0.350105578	8.96E-05	0.992448525	1
TPX2	5.88E-08	-0.361832863	8.19E-05	0.992780764	1
DLK1	5.88E-08	-0.362056665	8.17E-05	0.992786976	1
CDCA2	5.82E-08	-0.364516519	8.02E-05	0.992854947	1
JPT1	5.82E-08	-0.364691168	8.01E-05	0.992859751	1
SVIL	5.81E-08	-0.365260361	7.97E-05	0.992875389	1
RDH10	5.77E-08	-0.366919449	7.87E-05	0.992920796	1
SGK1	5.70E-08	-0.369988492	7.69E-05	0.993004117	1
VCAN	5.58E-08	-0.375711517	7.36E-05	0.993157173	1
TNFAIP6	5.53E-08	-0.37798375	7.23E-05	0.993217114	1
GFPT2	5.46E-08	-0.380983551	7.06E-05	0.993295535	1
CD68	5.43E-08	-0.382635948	6.97E-05	0.993338389	1
RGCC	5.26E-08	-0.390870242	6.54E-05	0.993548341	1
PIMREG	5.10E-08	-0.398666057	6.15E-05	0.993741689	1
PRICKLE1	5.04E-08	-0.401651307	6.01E-05	0.993814358	1
FAM84B	5.01E-08	-0.403205697	5.94E-05	0.993851899	1
PCDHGB6	4.96E-08	-0.405579442	5.83E-05	0.993908839	1
KNSTRN	4.85E-08	-0.411595661	5.56E-05	0.994051067	1
MBNL2	4.84E-08	-0.411928911	5.54E-05	0.994058858	1
LBH	4.84E-08	-0.412020918	5.54E-05	0.994061008	1
COL5A3	4.84E-08	-0.41219272	5.53E-05	0.99406502	1
SPCS1	4.76E-08	-0.416137799	5.36E-05	0.994156489	1
TOP2A	4.75E-08	-0.416552001	5.35E-05	0.994166019	1
MMP16	4.73E-08	-0.417721625	5.30E-05	0.994192858	1
TXNIP	4.70E-08	-0.419424304	5.23E-05	0.994231733	1
FXYD7	4.68E-08	-0.420510935	5.18E-05	0.994256421	1
ARL4D	4.68E-08	-0.42056026	5.18E-05	0.99425754	1
DEPDC1	4.61E-08	-0.424162168	5.03E-05	0.994338694	1
CHN1	4.60E-08	-0.42507089	5.00E-05	0.994359008	1
SOX4	4.45E-08	-0.433169893	4.69E-05	0.994537217	1
PTX3	4.38E-08	-0.437036321	4.55E-05	0.994620521	1
ZNF385D	4.37E-08	-0.437657616	4.52E-05	0.994633802	1
MTUS1	4.34E-08	-0.439431094	4.46E-05	0.994671551	1
MAN1C1	4.33E-08	-0.44016353	4.43E-05	0.994687073	1
PSAP	4.25E-08	-0.444616579	4.28E-05	0.994780582	1
NRXN1	4.22E-08	-0.446583652	4.21E-05	0.994821422	1
GADD45G	4.17E-08	-0.449721762	4.11E-05	0.994885989	1
PDGFRB	4.14E-08	-0.451205276	4.06E-05	0.994916263	1
IFIT2	4.11E-08	-0.452982889	4.00E-05	0.99495233	1
XBP1	4.05E-08	-0.45715015	3.87E-05	0.995035994	1
IFIT1	4.02E-08	-0.458852789	3.82E-05	0.995069823	1
GNG11	3.99E-08	-0.460493084	3.77E-05	0.995102219	1
S100A4	3.83E-08	-0.470554018	3.47E-05	0.995296832	1
C1QC	3.82E-08	-0.471368633	3.45E-05	0.995312285	1
FCGRT	3.79E-08	-0.473264448	3.40E-05	0.995348075	1
TF	3.75E-08	-0.476128138	3.32E-05	0.995401678	1
RBP1	3.74E-08	-0.476838091	3.30E-05	0.995414883	1
AZIN1-AS1	3.66E-08	-0.481868693	3.17E-05	0.995507486	1
FOXC1	3.60E-08	-0.486264926	3.06E-05	0.995587052	1
TPM2	3.54E-08	-0.490007393	2.97E-05	0.995653798	1
HLA-DPB1	3.54E-08	-0.490192105	2.96E-05	0.995657069	1
PRRX1	3.44E-08	-0.496860494	2.81E-05	0.995773709	1
IFI27	3.43E-08	-0.497578441	2.79E-05	0.9957861	1
TYMP	3.43E-08	-0.497843538	2.78E-05	0.995790667	1
4-Sep	3.43E-08	-0.498169685	2.78E-05	0.995796279	1
GLT8D1	3.39E-08	-0.500988291	2.71E-05	0.995844511	1
AL139393.2	3.37E-08	-0.502083107	2.69E-05	0.995863113	1
SH3BP5	3.33E-08	-0.504748476	2.63E-05	0.995908091	1
SCG3	3.31E-08	-0.506311015	2.60E-05	0.995934257	1
HSPH1	3.31E-08	-0.50641401	2.59E-05	0.995935977	1
ACY3	3.25E-08	-0.511187625	2.49E-05	0.99601497	1
GRN	3.23E-08	-0.512417556	2.47E-05	0.996035101	1
FAM83D	3.23E-08	-0.512565573	2.47E-05	0.996037517	1
SIPA1L1	3.22E-08	-0.513269524	2.45E-05	0.996048993	1
TRAF5	3.21E-08	-0.513785104	2.44E-05	0.996057378	1
APOLD1	3.16E-08	-0.517880224	2.36E-05	0.996123427	1
SAP30L	3.09E-08	-0.522993957	2.26E-05	0.996204527	1
UACA	3.07E-08	-0.524860691	2.23E-05	0.996233756	1
CYP27A1	3.03E-08	-0.528304749	2.17E-05	0.996287158	1
GABBR2	2.94E-08	-0.535062312	2.05E-05	0.996389994	1
SERPINE2	2.92E-08	-0.537262103	2.01E-05	0.996422921	1
KLF9	2.91E-08	-0.537353008	2.01E-05	0.996424276	1
C1QB	2.86E-08	-0.541644142	1.94E-05	0.996487721	1
CEP55	2.81E-08	-0.545884089	1.87E-05	0.996549427	1
TMEM144	2.75E-08	-0.55103534	1.79E-05	0.996623103	1
SFRP4	2.69E-08	-0.556350963	1.71E-05	0.996697666	1
KIF14	2.68E-08	-0.557593	1.70E-05	0.996714876	1
KPNA2	2.51E-08	-0.572507888	1.49E-05	0.996915428	1
BUB1	2.50E-08	-0.573806243	1.48E-05	0.996932362	1
GNL3	2.48E-08	-0.575770513	1.45E-05	0.996957824	1
FAM129B	2.48E-08	-0.575932883	1.45E-05	0.99695992	1
BGN	2.39E-08	-0.58399952	1.36E-05	0.997062471	1
IGFBP7-AS1	2.38E-08	-0.584876299	1.35E-05	0.997073431	1
COPZ2	2.38E-08	-0.585658215	1.34E-05	0.997083174	1
CKS2	2.32E-08	-0.591383436	1.27E-05	0.997153644	1
CDCA8	2.32E-08	-0.591592331	1.27E-05	0.997156187	1
MRPS17	2.31E-08	-0.592737304	1.26E-05	0.997170086	1
CXCL10	2.29E-08	-0.594417709	1.24E-05	0.997190377	1
SGO2	2.28E-08	-0.595169325	1.23E-05	0.997199411	1
CTSL	2.24E-08	-0.59981397	1.18E-05	0.997254668	1
COL23A1	2.17E-08	-0.607352507	1.11E-05	0.997342299	1
DLGAP5	2.13E-08	-0.611538548	1.07E-05	0.997389881	1
CHSY3	2.10E-08	-0.61467101	1.04E-05	0.997424992	1
FGL2	2.08E-08	-0.616192092	1.03E-05	0.99744189	1
ISG20	2.01E-08	-0.624823419	9.54E-06	0.997535931	1
DES	1.93E-08	-0.634080321	8.80E-06	0.997633371	1
CHIC2	1.87E-08	-0.641056973	8.28E-06	0.997704538	1
GM2A	1.86E-08	-0.642256691	8.19E-06	0.997716583	1
ID4	1.86E-08	-0.642508652	8.17E-06	0.997719105	1
RNASET2	1.77E-08	-0.65414577	7.38E-06	0.997832955	1
ENPP6	1.76E-08	-0.654910234	7.33E-06	0.997840254	1
CLEC11A	1.76E-08	-0.655077369	7.32E-06	0.997841847	1
NMB	1.73E-08	-0.658922966	7.07E-06	0.997878214	1
COL4A2	1.73E-08	-0.659098323	7.06E-06	0.997879859	1
FAM43A	1.70E-08	-0.662866356	6.83E-06	0.997914941	1
NCEH1	1.68E-08	-0.665075611	6.70E-06	0.99793527	1
SOX11	1.68E-08	-0.665891932	6.65E-06	0.997942737	1
RAMP2	1.67E-08	-0.666141926	6.63E-06	0.997945019	1
TMTC1	1.67E-08	-0.666401602	6.62E-06	0.997947387	1
TIMP3	1.61E-08	-0.674329736	6.17E-06	0.998018528	1
SMARCD3	1.61E-08	-0.674811453	6.14E-06	0.99802278	1
LINC01445	1.59E-08	-0.678101304	5.96E-06	0.998051598	1
HSPG2	1.57E-08	-0.681155954	5.80E-06	0.998078023	1
NFKBIZ	1.48E-08	-0.693227288	5.21E-06	0.998179368	1
DCX	1.48E-08	-0.693646807	5.19E-06	0.998182804	1
LTBP1	1.39E-08	-0.707922943	4.56E-06	0.998296337	1
RFT1	1.34E-08	-0.71504704	4.27E-06	0.998350606	1
FHL2	1.32E-08	-0.718653659	4.14E-06	0.998377491	1
PDGFRA	1.28E-08	-0.725281498	3.89E-06	0.998425888	1
TUBA1C	1.27E-08	-0.727901994	3.80E-06	0.998444667	1
ALG9	1.20E-08	-0.740478163	3.38E-06	0.998532058	1
PLXNA4	1.17E-08	-0.744860472	3.25E-06	0.998561471	1
PLIN2	1.13E-08	-0.753680269	3.00E-06	0.998619091	1
OLIG2	1.11E-08	-0.756935632	2.91E-06	0.998639836	1
LMO7	1.10E-08	-0.757720264	2.88E-06	0.998644794	1
ITGA10	1.10E-08	-0.758043197	2.88E-06	0.998646831	1
BIN1	1.07E-08	-0.76381913	2.73E-06	0.998682794	1
JAG1	1.06E-08	-0.767174148	2.64E-06	0.998703293	1
RGS16	1.05E-08	-0.767955222	2.62E-06	0.998708025	1
LAMA4	1.01E-08	-0.775832411	2.44E-06	0.998754895	1
AL355075.4	1.00E-08	-0.778309097	2.38E-06	0.998769317	1
PRKAG2	9.66E-09	-0.786209063	2.21E-06	0.998814335	1
HBEGF	9.58E-09	-0.788058152	2.17E-06	0.998824659	1
GAS1	9.30E-09	-0.794183161	2.05E-06	0.99885829	1
AL356488.3	9.05E-09	-0.800088881	1.94E-06	0.998889907	1
CNKSR3	8.35E-09	-0.816837524	1.65E-06	0.998975396	1
METRNL	8.14E-09	-0.822094015	1.57E-06	0.999000996	1
PLP1	7.80E-09	-0.830864377	1.44E-06	0.99904245	1
FLRT3	7.70E-09	-0.833657514	1.40E-06	0.999055328	1
ID3	7.45E-09	-0.840522802	1.31E-06	0.999086331	1
PHLPP2	6.30E-09	-0.874547941	9.38E-07	0.999227076	1
CCND1	5.64E-09	-0.896744809	7.52E-07	0.999308197	1
LAMC1	5.52E-09	-0.900764051	7.22E-07	0.99932205	1
JAM2	5.52E-09	-0.900767615	7.22E-07	0.999322062	1
ACKR3	5.52E-09	-0.900956621	7.21E-07	0.999322708	1
LOXL2	5.46E-09	-0.903151491	7.05E-07	0.999330162	1
PGAP1	5.37E-09	-0.906220721	6.83E-07	0.999340464	1
DAPL1	5.01E-09	-0.919991814	5.94E-07	0.999384981	1
FCGR2A	4.45E-09	-0.943095132	4.69E-07	0.999453713	1
FAM129A	4.29E-09	-0.950250692	4.35E-07	0.999473573	1
ASS1	4.16E-09	-0.956322505	4.09E-07	0.99948992	1
C8orf34	4.11E-09	-0.95848486	4.00E-07	0.999495633	1
STMN2	4.00E-09	-0.963535522	3.79E-07	0.999508755	1
AMER2	3.98E-09	-0.964643979	3.75E-07	0.999511594	1
ABCA2	3.92E-09	-0.967431787	3.64E-07	0.99951867	1
FGFR2	3.81E-09	-0.973219926	3.42E-07	0.999533073	1
TSC22D1	3.74E-09	-0.976283599	3.32E-07	0.999540541	1
NET1	3.66E-09	-0.980807433	3.16E-07	0.999551374	1
IL11RA	3.65E-09	-0.980902916	3.16E-07	0.9995516	1
CERCAM	3.47E-09	-0.990856355	2.84E-07	0.999574633	1
AC108134.2	3.40E-09	-0.994390748	2.74E-07	0.999582556	1
ITGA2	3.36E-09	-0.996482658	2.68E-07	0.999587183	1
SERPINH1	3.31E-09	-0.99928042	2.60E-07	0.999593301	1
P2RY1	3.29E-09	-1.000409368	2.57E-07	0.999595747	1
FZD7	3.24E-09	-1.003810958	2.48E-07	0.999603038	1
KLF2	3.06E-09	-1.014194504	2.21E-07	0.999624578	1
SLCO1C1	2.98E-09	-1.018852527	2.11E-07	0.9996339	1
HSPA2	2.80E-09	-1.03044435	1.86E-07	0.999656214	1
H1F0	2.61E-09	-1.043529917	1.61E-07	0.999679948	1
CCDC71L	2.50E-09	-1.05135403	1.48E-07	0.999693435	1
HHIP	2.45E-09	-1.054932407	1.42E-07	0.999699434	1
AC023157.3	2.27E-09	-1.06839577	1.22E-07	0.999721083	1
PROS1	2.27E-09	-1.068419405	1.22E-07	0.999721119	1
HAPLN2	2.04E-09	-1.087744703	9.84E-08	0.999749776	1
AUTS2	2.03E-09	-1.088655673	9.73E-08	0.99975106	1
SEZ6L	2.01E-09	-1.090403766	9.54E-08	0.999753508	1
KCNQ1OT1	1.96E-09	-1.09444347	9.12E-08	0.999759082	1
JAM3	1.89E-09	-1.101296163	8.43E-08	0.999768284	1
GMDS	1.86E-09	-1.104132449	8.17E-08	0.999772	1
GLDN	1.72E-09	-1.117803115	6.98E-08	0.999789182	1
MOXD1	1.69E-09	-1.120646475	6.76E-08	0.999792608	1
SLC26A2	1.61E-09	-1.129545691	6.10E-08	0.999803015	1
CACNG4	1.56E-09	-1.133932383	5.79E-08	0.999807972	1
NEFL	1.39E-09	-1.154145303	4.57E-08	0.999829415	1
SOX6	1.38E-09	-1.155147265	4.52E-08	0.999830421	1
APLP1	1.35E-09	-1.159385852	4.30E-08	0.999834616	1
CCND2	1.33E-09	-1.161789558	4.18E-08	0.999836954	1
PLAUR	1.15E-09	-1.185873054	3.13E-08	0.999858814	1
FAM198B	1.11E-09	-1.19224478	2.90E-08	0.999864144	1
CDH6	1.09E-09	-1.195376566	2.79E-08	0.999866698	1
ADCY2	1.06E-09	-1.19914322	2.67E-08	0.999869713	1
TCN2	1.06E-09	-1.1999539	2.64E-08	0.999870354	1
MCAM	1.01E-09	-1.206826092	2.43E-08	0.999875677	1
LIPA	9.81E-10	-1.212111515	2.28E-08	0.999879638	1
EEF1G	9.36E-10	-1.219760004	2.07E-08	0.999885172	1
REL	9.17E-10	-1.223125334	1.99E-08	0.999887534	1
STEAP1	9.03E-10	-1.225450038	1.93E-08	0.999889141	1
CTHRC1	9.03E-10	-1.22561586	1.93E-08	0.999889255	1
CSPG4	8.92E-10	-1.227475664	1.88E-08	0.999890525	1
DLL3	8.53E-10	-1.234658609	1.72E-08	0.999895308	1
TBX15	8.44E-10	-1.236461475	1.68E-08	0.999896479	1
SULT1C4	7.74E-10	-1.250105236	1.42E-08	0.999904972	1
TUBB3	7.72E-10	-1.250613353	1.41E-08	0.999905276	1
SLC12A2	7.01E-10	-1.265859666	1.16E-08	0.999914007	1
NOTCH3	6.97E-10	-1.266800194	1.15E-08	0.999914521	1
SLC16A9	6.31E-10	-1.282309105	9.41E-09	0.99992262	1
SLCO2A1	5.84E-10	-1.294144321	8.07E-09	0.999928335	1
CYBRD1	5.78E-10	-1.295828851	7.89E-09	0.999929117	1
S1PR3	5.57E-10	-1.301277204	7.35E-09	0.999931596	1
NPY	5.07E-10	-1.315615626	6.09E-09	0.999937756	1
PDLIM1	4.92E-10	-1.32025927	5.72E-09	0.999939642	1
FAM89A	4.28E-10	-1.34103896	4.33E-09	0.999947479	1
LANCL2	4.17E-10	-1.345060159	4.10E-09	0.999948887	1
NECAB1	4.16E-10	-1.345209708	4.10E-09	0.999948939	1
CRISPLD2	4.08E-10	-1.348285487	3.93E-09	0.999949992	1
RAB42	3.99E-10	-1.35144948	3.76E-09	0.999951055	1
ADAM19	3.23E-10	-1.382217696	2.46E-09	0.999960397	1
P4HA2	3.13E-10	-1.386579861	2.32E-09	0.999961585	1
MBP	2.74E-10	-1.405735602	1.77E-09	0.999966435	1
EXT1	2.61E-10	-1.412591092	1.61E-09	0.999968034	1
NR1H3	2.40E-10	-1.424132395	1.36E-09	0.999970574	1
NR2F2	2.39E-10	-1.42435645	1.36E-09	0.999970621	1
DUSP4	2.08E-10	-1.443747402	1.02E-09	0.999974483	1
LAMA2	1.56E-10	-1.482727662	5.72E-10	0.999980912	1
MT1A	1.03E-10	-1.536346353	2.49E-10	0.999987405	1
DLX1	9.37E-11	-1.547738329	2.08E-10	0.9999885	1
SIX1	6.32E-11	-1.595744821	9.45E-11	0.999992244	1
JDP2	4.13E-11	-1.645284074	4.03E-11	0.999994934	1
NTRK3	4.10E-11	-1.646015375	3.98E-11	0.999994966	1
SPON1	3.95E-11	-1.650312311	3.69E-11	0.999995154	1
PLLP	2.25E-11	-1.711621323	1.20E-11	0.999997233	1
PRDM1	3.50E-12	-1.889349237	2.90E-13	0.99999957	1
NHSL2	2.59E-12	-1.914769102	1.59E-13	0.999999682	1
MSX1	1.75E-12	-1.946576276	7.23E-14	0.999999786	1
ITGBL1	2.99E-13	-2.073109373	2.12E-15	0.999999963	1
HSPA6	2.87E-13	-2.075732452	1.95E-15	0.999999965	1
SMOC1	2.86E-13	-2.076045483	1.93E-15	0.999999965	1
FBLN1	1.90E-13	-2.101764749	8.52E-16	0.999999977	1
FXYD1	1.87E-13	-2.102696744	8.27E-16	0.999999977	1
PCOLCE	1.79E-13	-2.105338742	7.58E-16	0.999999978	1
NNAT	1.79E-13	-2.105467067	7.55E-16	0.999999978	1
SRCIN1	1.68E-13	-2.109161062	6.69E-16	0.999999979	1
TNFRSF11B	1.59E-13	-2.112537234	5.98E-16	0.99999998	1
RAI14	1.55E-13	-2.11386961	5.72E-16	0.999999981	1
SNX22	1.49E-13	-2.11648332	5.24E-16	0.999999982	1
RAB3B	1.48E-13	-2.116680426	5.21E-16	0.999999982	1
ZIC2	1.47E-13	-2.11710883	5.13E-16	0.999999982	1
INSIG1	1.47E-13	-2.117415108	5.08E-16	0.999999982	1
STMN4	1.46E-13	-2.117473279	5.07E-16	0.999999982	1
PHLDB2	1.42E-13	-2.119098266	4.80E-16	0.999999983	1
AMOTL2	1.40E-13	-2.120285906	4.61E-16	0.999999983	1
CYP3A5	1.25E-13	-2.126730397	3.71E-16	0.999999985	1
ARC	1.14E-13	-2.132401867	3.05E-16	0.999999986	1
FILIP1L	1.11E-13	-2.133833989	2.90E-16	0.999999986	1
PKP2	9.54E-14	-2.142412981	2.15E-16	0.999999988	1
G0S2	8.25E-14	-2.150589003	1.61E-16	0.99999999	1
CACNG7	7.37E-14	-2.156851785	1.28E-16	0.999999991	1
INSR	6.45E-14	-2.164118978	9.84E-17	0.999999992	1
IGFBP4	5.57E-14	-2.172000358	7.35E-17	0.999999993	1
SLC9B2	5.42E-14	-2.17351075	6.94E-17	0.999999993	1
COL5A2	5.32E-14	-2.174520922	6.68E-17	0.999999993	1
SMPDL3A	5.30E-14	-2.174663685	6.65E-17	0.999999993	1
ALCAM	4.60E-14	-2.182176595	5.00E-17	0.999999994	1
TNR	4.36E-14	-2.184985558	4.49E-17	0.999999995	1
RAPGEF5	4.24E-14	-2.186346208	4.26E-17	0.999999995	1
KLF4	4.23E-14	-2.186480124	4.23E-17	0.999999995	1
TXNDC5	3.97E-14	-2.189787446	3.72E-17	0.999999995	1
DIRAS2	3.07E-14	-2.202762922	2.23E-17	0.999999996	1
ARHGAP10	2.96E-14	-2.204616954	2.07E-17	0.999999996	1
SFRP1	2.61E-14	-2.210743896	1.62E-17	0.999999997	1
DIO2	2.58E-14	-2.211300843	1.58E-17	0.999999997	1
GPD1	2.20E-14	-2.218988748	1.15E-17	0.999999997	1
PDGFD	1.96E-14	-2.224501199	9.13E-18	0.999999998	1
ANGPT2	1.81E-14	-2.22832296	7.76E-18	0.999999998	1
PXDN	1.17E-14	-2.248169436	3.26E-18	0.999999999	1
ARHGAP20	8.26E-15	-2.263632795	1.61E-18	0.999999999	1
CYB5D2	5.58E-16	-2.363252413	7.36E-21	1	1
NID1	3.46E-16	-2.377887373	2.84E-21	1	1
