# Supplementary material for: Identification of RPA3 as a Potential Functional Effector of Chromosome 7 Gain in Glioblastoma
Source: Biomedicines. 2026 Apr 30;14(5):1014. doi: 10.3390/biomedicines14051014 (PMC13203882; doi:10.3390/biomedicines14051014)
Supplement: Supplementary file 1 [file biomedicines-14-01014-s001.zip › Supplementary Table S2_chr7 normal copy.csv]

gene	distance	Z	FC	p.value	p.adj
HMGB2	8.52E-06	1.766787959	12.99304253	0.000312651	0.084895516
TYMS	8.31E-06	1.755190289	12.33247321	0.000445146	0.084895516
NUSAP1	8.20E-06	1.749754181	12.03396043	0.0005224	0.084895516
BIRC5	7.80E-06	1.727602873	10.88711844	0.000968354	0.084895516
TOP2A	7.78E-06	1.726026813	10.80961156	0.001009745	0.084895516
PBK	7.67E-06	1.719935425	10.5149561	0.001184122	0.084895516
CENPF	7.65E-06	1.718967067	10.46882374	0.00121406	0.084895516
HMGN2	7.64E-06	1.718081737	10.42681527	0.001241987	0.084895516
GTSE1	7.63E-06	1.717425049	10.39575939	0.00126305	0.084895516
PCLAF	7.57E-06	1.714286453	10.24854068	0.001367928	0.084895516
CKS2	7.56E-06	1.713402206	10.20742357	0.001398764	0.084895516
SGO2	7.53E-06	1.712137022	10.1488658	0.001443901	0.084895516
SMC4	7.50E-06	1.710333108	10.06592563	0.001510367	0.084895516
UBE2C	7.50E-06	1.710279235	10.06345861	0.00151239	0.084895516
PIMREG	7.36E-06	1.701653515	9.675787609	0.001867122	0.092649085
MAD2L1	7.33E-06	1.700277038	9.615253269	0.001929678	0.092649085
MKI67	7.31E-06	1.698825612	9.551813006	0.00199752	0.092649085
NUF2	7.23E-06	1.694170072	9.350999528	0.002228639	0.092649085
UBE2T	7.20E-06	1.69219055	9.266836431	0.002333404	0.092649085
H2AFZ	7.17E-06	1.690132134	9.180083202	0.002446629	0.092649085
CENPU	7.08E-06	1.685176844	8.974395863	0.002737891	0.092649085
TPX2	7.06E-06	1.683710972	8.914394408	0.002829316	0.092649085
ASPM	7.06E-06	1.683659485	8.912293916	0.002832572	0.092649085
HMGB3	7.05E-06	1.682745136	8.875069275	0.002890913	0.092649085
PLK1	7.02E-06	1.681218068	8.81322937	0.002990543	0.092649085
CKAP2	7.00E-06	1.680005598	8.764421434	0.003071635	0.092649085
CCNA2	7.00E-06	1.679867752	8.758888746	0.003080967	0.092649085
CENPE	6.87E-06	1.672042317	8.450190527	0.003650052	0.097311379
CENPA	6.85E-06	1.670555749	8.392729986	0.003767247	0.097311379
CCNB1	6.85E-06	1.670494772	8.390380979	0.003772118	0.097311379
ECT2	6.84E-06	1.669924223	8.368432122	0.003817949	0.097311379
TUBA1B	6.83E-06	1.669248052	8.342490719	0.003872847	0.097311379
CCNB2	6.80E-06	1.667427308	8.273017224	0.004023858	0.097311379
SGO1	6.79E-06	1.666863357	8.251610593	0.004071586	0.097311379
CDKN3	6.75E-06	1.664039885	8.14522593	0.004317468	0.097311379
NDC80	6.74E-06	1.663422979	8.122155985	0.004372753	0.097311379
CDK1	6.72E-06	1.662250672	8.078487299	0.004479382	0.097311379
KPNA2	6.71E-06	1.661511456	8.051066212	0.004547688	0.097311379
PRC1	6.70E-06	1.660708099	8.021366225	0.004622868	0.097311379
CKS1B	6.65E-06	1.657767728	7.913547185	0.004906597	0.098707558
PTTG1	6.65E-06	1.657595338	7.907268836	0.004923655	0.098707558
CDC20	6.62E-06	1.655770274	7.841091144	0.005107177	0.100005652
KNSTRN	6.59E-06	1.653463209	7.758189364	0.005346954	0.102321249
KIF4A	6.50E-06	1.647757349	7.556720693	0.005978668	0.107318301
JPT1	6.49E-06	1.646973276	7.529427755	0.006069918	0.107318301
H2AFX	6.48E-06	1.646131796	7.500240832	0.006169074	0.107318301
AURKB	6.48E-06	1.646089652	7.498781897	0.006174074	0.107318301
ZWINT	6.47E-06	1.645491629	7.478108595	0.006245364	0.107318301
KIF14	6.44E-06	1.64396316	7.42551632	0.006430537	0.108290244
TUBB4B	6.43E-06	1.642880852	7.388488665	0.006564262	0.108374682
MXD3	6.34E-06	1.63655001	7.17539225	0.007391029	0.119486238
UBE2S	6.32E-06	1.635605302	7.144098972	0.007521105	0.119486238
DTYMK	6.23E-06	1.629538565	6.946210849	0.008399696	0.123488004
SPC25	6.23E-06	1.6294631	6.943782444	0.008411107	0.123488004
KNL1	6.23E-06	1.629448922	6.943326297	0.008413252	0.123488004
CDCA3	6.23E-06	1.628984282	6.928393177	0.008483788	0.123488004
TACC3	6.22E-06	1.628459015	6.911548351	0.00856408	0.123488004
SMC2	6.21E-06	1.627882012	6.893089302	0.00865296	0.123488004
AURKA	6.18E-06	1.625593622	6.820341427	0.009012534	0.125656124
RRM2	6.17E-06	1.625026853	6.802436989	0.009103353	0.125656124
RACGAP1	6.06E-06	1.617609813	6.572211165	0.010358318	0.138233602
ARHGAP11A	6.05E-06	1.616698148	6.544429806	0.010521304	0.138233602
FOXM1	6.04E-06	1.615673325	6.513333541	0.010706861	0.138233602
KIF23	6.03E-06	1.615150775	6.497531895	0.010802435	0.138233602
DBF4	6.03E-06	1.614971288	6.492112708	0.010835413	0.138233602
HMMR	5.98E-06	1.611849361	6.398538427	0.011421435	0.141595344
KIFC1	5.98E-06	1.611777238	6.396391915	0.011435253	0.141595344
DLGAP5	5.96E-06	1.610329262	6.353441801	0.011715379	0.142961585
CENPM	5.86E-06	1.602795466	6.134362699	0.013257933	0.159473989
KIF2C	5.83E-06	1.600586649	6.071505699	0.01373798	0.162920834
DEPDC1	5.80E-06	1.598380592	6.009338909	0.014230358	0.16641613
CKAP2L	5.76E-06	1.595643759	5.933055887	0.014859452	0.171392583
PRR11	5.73E-06	1.593364577	5.870232491	0.015399018	0.175215854
RAD51AP1	5.69E-06	1.590731732	5.798448185	0.016040325	0.178864854
BUB1	5.69E-06	1.590311183	5.787059566	0.016144571	0.178864854
HIST1H4C	5.64E-06	1.586362573	5.681162093	0.017148006	0.187514563
HJURP	5.61E-06	1.584130507	5.622118467	0.017735199	0.191449199
CDCA2	5.58E-06	1.58221722	5.571972231	0.018250193	0.193722194
STMN1	5.58E-06	1.581646525	5.557097175	0.018405909	0.193722194
FAM83D	5.55E-06	1.579406023	5.499063242	0.019026663	0.197783342
CENPH	5.53E-06	1.577908627	5.46059917	0.019449976	0.199464656
KIF20A	5.52E-06	1.57716688	5.441640594	0.019662193	0.199464656
NEK2	5.51E-06	1.576339433	5.420565437	0.019900914	0.199482972
PIF1	5.41E-06	1.569009145	5.237221663	0.022108555	0.219004741
TMEM106C	5.39E-06	1.56760455	5.202770219	0.022550922	0.220789256
FEN1	5.35E-06	1.563936345	5.113811114	0.023736125	0.229133175
TROAP	5.33E-06	1.562647513	5.082899978	0.024162923	0.229133175
NMU	5.33E-06	1.562477766	5.078842061	0.02421954	0.229133175
CDCA8	5.28E-06	1.558527393	4.985271173	0.025563978	0.239165218
C21orf58	5.23E-06	1.554559907	4.892946427	0.026966627	0.248061472
BUB1B	5.22E-06	1.553552672	4.869767823	0.027331177	0.248061472
KIF20B	5.21E-06	1.553089553	4.859145551	0.027499952	0.248061472
KIF18A	5.21E-06	1.552561389	4.847058284	0.027693323	0.248061472
CEP55	5.19E-06	1.551049153	4.812608047	0.028252256	0.250404208
CCDC34	5.17E-06	1.549882779	4.786196062	0.028688717	0.251623958
NCAPG	5.15E-06	1.547668857	4.73644151	0.029530092	0.256333375
KIF11	5.12E-06	1.545477468	4.687677988	0.030379675	0.261017205
CENPK	5.11E-06	1.544199283	4.659456238	0.03088297	0.262661223
APOLD1	5.06E-06	1.540708958	4.58321208	0.032286638	0.271853494
SAPCD2	4.93E-06	1.529680685	4.350025943	0.037008382	0.308525327
TTK	4.88E-06	1.525110233	4.256731918	0.039095065	0.322725925
NUDT1	4.86E-06	1.523306201	4.220433598	0.039939953	0.326499423
FAM111B	4.65E-06	1.5047778	3.864273496	0.049324544	0.399339095
SHCBP1	4.60E-06	1.500556497	3.78722637	0.051645161	0.414145008
TMSB15A	4.47E-06	1.488320196	3.572058516	0.058759428	0.466749418
MND1	4.43E-06	1.484495163	3.507218132	0.061101972	0.480821127
HIST1H1E	4.42E-06	1.483187118	3.485302668	0.061916038	0.482715778
TK1	4.39E-06	1.48062857	3.44281176	0.063527492	0.486904276
LMO7	4.37E-06	1.478824235	3.413143082	0.064679143	0.486904276
RTKN2	4.37E-06	1.478701768	3.411138185	0.064757766	0.486904276
FANCI	4.37E-06	1.47868838	3.41091909	0.064766365	0.486904276
ESCO2	4.18E-06	1.459965392	3.117252904	0.077467281	0.571121043
GAS2L3	4.17E-06	1.459286483	3.10706986	0.077953084	0.571121043
CKB	4.17E-06	1.459216212	3.106017661	0.078003468	0.571121043
SPC24	4.15E-06	1.457542895	3.081062281	0.079208776	0.574946463
MNS1	4.12E-06	1.453948118	3.028094072	0.081834092	0.588925691
ORC6	4.07E-06	1.448920427	2.955462904	0.085587794	0.610719683
FBXO5	3.97E-06	1.438791462	2.814137362	0.093437114	0.661126473
DHFR	3.83E-06	1.424227298	2.622147522	0.105381733	0.73942849
MYBL2	3.50E-06	1.387277609	2.189373124	0.138965863	0.967018653
ARL6IP1	3.47E-06	1.384102897	2.155542574	0.142056255	0.974131864
KRBOX1	3.47E-06	1.383851861	2.152888787	0.142301923	0.974131864
KIF15	3.43E-06	1.37897093	2.101904084	0.147115834	0.998963973
HIST2H2AC	3.28E-06	1.360417823	1.918385688	0.16603473	1
ATAD2	3.26E-06	1.358007957	1.895698241	0.168560614	1
CLSPN	3.13E-06	1.342305387	1.753997979	0.185374919	1
TUBA1C	2.99E-06	1.324272128	1.603694862	0.20538038	1
ANLN	2.91E-06	1.312180778	1.509865198	0.219159657	1
MCM7	2.74E-06	1.288491106	1.340951714	0.246866201	1
SMTN	2.65E-06	1.275722963	1.257527737	0.262119576	1
CENPV	2.46E-06	1.245412229	1.078800728	0.298965996	1
HIST1H1B	2.37E-06	1.23074187	1.001238846	0.317010929	1
TUBB2A	2.19E-06	1.200240045	0.856611679	0.354688629	1
ASCL1	1.98E-06	1.160949844	0.699419257	0.402978901	1
PCNA	1.81E-06	1.126132744	0.583413656	0.444977379	1
HRASLS	1.71E-06	1.104490716	0.520791557	0.470504221	1
TPM4	1.58E-06	1.076071116	0.448216902	0.503182938	1
XRCC2	1.56E-06	1.071495306	0.437471102	0.508345579	1
HIST1H1D	1.52E-06	1.061282495	0.414364187	0.519762687	1
11-Sep	1.46E-06	1.044618389	0.379134065	0.538067035	1
NRGN	1.42E-06	1.035015848	0.360146657	0.548424797	1
LGALS3	1.34E-06	1.01463659	0.322802577	0.569928247	1
ACAT2	1.32E-06	1.008748883	0.312718812	0.576016586	1
HAPLN1	1.27E-06	0.993018112	0.287225534	0.592003984	1
CSRP2	1.15E-06	0.957535209	0.236782856	0.626539423	1
NET1	1.04E-06	0.919776246	0.192404905	0.660922528	1
CP	1.00E-06	0.906834863	0.179106573	0.672142164	1
ENC1	9.60E-07	0.891853917	0.164804033	0.684771529	1
NUPR1	9.41E-07	0.884720042	0.158381458	0.690651061	1
GINS2	9.35E-07	0.88227947	0.156239407	0.692642672	1
TCIM	9.21E-07	0.877011451	0.151709282	0.69690723	1
CLU	9.11E-07	0.872985159	0.148331464	0.700134997	1
DTL	9.07E-07	0.871379419	0.147004396	0.701414661	1
CHI3L1	8.83E-07	0.862091706	0.139547323	0.70873145	1
HIST1H1C	8.53E-07	0.849458354	0.129979702	0.718453085	1
RFC2	8.20E-07	0.835679286	0.120256671	0.728756275	1
NDRG1	8.13E-07	0.83273167	0.118268513	0.730920068	1
OLIG2	8.07E-07	0.829979416	0.116440375	0.732927724	1
TNFAIP6	7.89E-07	0.822043066	0.111318057	0.738648507	1
CXCL14	7.86E-07	0.820875503	0.110582812	0.739481586	1
SOD2	7.81E-07	0.818261164	0.108953206	0.741339058	1
CHEK1	7.42E-07	0.800293069	0.09835551	0.753812082	1
CRYAB	7.31E-07	0.795166408	0.095516341	0.75727803	1
IGFBP5	7.17E-07	0.788536323	0.091960008	0.761700044	1
EFEMP1	7.08E-07	0.78419444	0.089699675	0.764559304	1
HIST1H2BH	6.97E-07	0.778606923	0.08686855	0.768196545	1
FBLN1	6.82E-07	0.77114835	0.083221586	0.772978176	1
CA9	6.78E-07	0.768935257	0.082167788	0.774380906	1
ADM	6.78E-07	0.768776799	0.082092825	0.774481061	1
C1R	6.71E-07	0.765386113	0.080504258	0.776615216	1
SPOCD1	6.70E-07	0.764981387	0.080316605	0.776868816	1
C1S	6.59E-07	0.759198069	0.077680168	0.780466143	1
A2M	6.49E-07	0.753699406	0.075249979	0.783840793	1
ACKR3	6.35E-07	0.746102039	0.072010955	0.788431023	1
COL6A2	6.34E-07	0.745621292	0.071810521	0.788718676	1
MT1X	6.02E-07	0.727684261	0.064700098	0.799215797	1
NTRK2	5.96E-07	0.724410673	0.063476872	0.801082672	1
THY1	5.74E-07	0.711868543	0.058990782	0.80809822	1
HLA-DRA	5.43E-07	0.692518408	0.052656114	0.818504257	1
VAMP5	5.37E-07	0.689200764	0.051637168	0.820238579	1
TREM1	5.33E-07	0.686412997	0.050795489	0.8216848	1
TIMP1	5.32E-07	0.685472768	0.05051457	0.822170291	1
GPX3	5.27E-07	0.682425384	0.049614201	0.823735958	1
DRAXIN	5.23E-07	0.679672189	0.048813891	0.825140195	1
ERRFI1	5.18E-07	0.676840257	0.048003511	0.826574459	1
CAVIN1	5.12E-07	0.67299194	0.046922769	0.828507115	1
CEBPD	5.11E-07	0.672048643	0.046661412	0.828977983	1
CD74	5.00E-07	0.66496969	0.044743768	0.832475889	1
CST3	4.80E-07	0.651363278	0.041266351	0.839024663	1
VEGFA	4.70E-07	0.644271278	0.039557299	0.842348661	1
IGFBP7	4.61E-07	0.637218508	0.037924593	0.845594635	1
NNMT	4.59E-07	0.636387885	0.037736579	0.845973047	1
HLA-DPA1	4.55E-07	0.63310669	0.037002501	0.847459955	1
TGM2	4.53E-07	0.631325259	0.036609663	0.848261953	1
PLTP	4.46E-07	0.626210153	0.035503611	0.850544272	1
ANXA1	4.38E-07	0.620806197	0.034369654	0.852922725	1
EMP1	4.38E-07	0.620686289	0.034344887	0.852975122	1
OLIG1	4.25E-07	0.610752422	0.032351011	0.857259441	1
NPC2	4.09E-07	0.597763768	0.029909619	0.862695465	1
APOE	4.09E-07	0.597664598	0.029891671	0.862736259	1
DLL3	4.02E-07	0.592218538	0.028921605	0.864960174	1
CHI3L2	3.98E-07	0.589093683	0.028378593	0.866221826	1
BCAN	3.94E-07	0.585124858	0.027702891	0.867809238	1
S100A16	3.94E-07	0.585121612	0.027702345	0.867810529	1
7-Sep	3.89E-07	0.581456523	0.027091978	0.869261658	1
HOPX	3.88E-07	0.58058937	0.026949448	0.869602929	1
SPARCL1	3.88E-07	0.580118866	0.026872413	0.869787767	1
CYR61	3.86E-07	0.578781616	0.026654607	0.870311847	1
HMOX1	3.84E-07	0.576690556	0.026317385	0.871127619	1
HELLS	3.75E-07	0.569165334	0.025137067	0.874025997	1
APOD	3.75E-07	0.569056995	0.025120448	0.8740673	1
RARRES3	3.74E-07	0.568107399	0.024975225	0.874428811	1
PRSS23	3.73E-07	0.567180883	0.024834301	0.874780651	1
CACNG4	3.67E-07	0.561707512	0.024017103	0.876841402	1
SPP1	3.66E-07	0.561311939	0.023959044	0.876989168	1
COL4A1	3.64E-07	0.5596323	0.023714003	0.877614849	1
GFAP	3.62E-07	0.55783003	0.023453723	0.878283076	1
HILPDA	3.59E-07	0.555380898	0.023104375	0.879185962	1
MYL9	3.59E-07	0.555026415	0.023054223	0.879316152	1
SERPING1	3.58E-07	0.553616378	0.022855755	0.879832781	1
EPAS1	3.57E-07	0.553137897	0.022788777	0.880007648	1
DUSP1	3.55E-07	0.551094909	0.022504892	0.880751751	1
COL4A2	3.50E-07	0.546956578	0.02194012	0.882246507	1
HES6	3.46E-07	0.542495848	0.021346452	0.883839091	1
F3	3.41E-07	0.538533236	0.020831919	0.885237783	1
ATCAY	3.30E-07	0.527894021	0.019508148	0.888919488	1
NAMPT	3.23E-07	0.520657434	0.018653885	0.891363397	1
CCND1	3.19E-07	0.516893777	0.018223777	0.892615456	1
SPOCK2	3.17E-07	0.515007038	0.018011727	0.893238278	1
CA12	3.15E-07	0.512573076	0.017741639	0.894036996	1
RGCC	3.15E-07	0.512459119	0.017729088	0.894074261	1
ZNF331	3.02E-07	0.498624771	0.016266608	0.898512532	1
DHCR24	3.01E-07	0.498141619	0.016217666	0.898664497	1
CSPG4	3.01E-07	0.498032636	0.016206645	0.898698747	1
MCM3	3.01E-07	0.497676585	0.016170691	0.898810572	1
CD68	2.94E-07	0.49012245	0.015425513	0.901157328	1
FSTL1	2.93E-07	0.489799015	0.015394348	0.901256714	1
TAGLN	2.93E-07	0.489222891	0.015338984	0.901433527	1
SPARC	2.93E-07	0.489180931	0.015334959	0.901446394	1
AHNAK	2.87E-07	0.483237221	0.014774865	0.903253909	1
GLUL	2.87E-07	0.482726845	0.014727688	0.903407731	1
APLN	2.84E-07	0.479625101	0.014444045	0.904337881	1
COL20A1	2.81E-07	0.476248392	0.014141167	0.9053414	1
GSN	2.81E-07	0.475922936	0.014112296	0.905437624	1
RASD1	2.79E-07	0.473465123	0.013896068	0.906161485	1
NNAT	2.72E-07	0.465568494	0.013222477	0.908453816	1
AL355974.2	2.71E-07	0.464464695	0.013130833	0.908770226	1
GPR37L1	2.64E-07	0.455910831	0.012440839	0.91118933	1
MCM4	2.62E-07	0.453452551	0.012249012	0.911873871	1
DHRS3	2.62E-07	0.453313306	0.01223823	0.911912504	1
HEPN1	2.58E-07	0.449130814	0.011918573	0.913065898	1
AKAP12	2.58E-07	0.449094137	0.011915805	0.913075952	1
SELENOP	2.47E-07	0.434774339	0.010880671	0.916922981	1
NKAIN4	2.46E-07	0.433885861	0.010819348	0.917156576	1
MT2A	2.42E-07	0.429003203	0.010488168	0.918429853	1
PEG10	2.42E-07	0.428566001	0.010458988	0.918543006	1
UCHL1	2.41E-07	0.427504534	0.010388465	0.918817142	1
ATF3	2.38E-07	0.424149164	0.010168499	0.919678286	1
FAM89A	2.38E-07	0.423555431	0.01013004	0.919829811	1
MT1F	2.36E-07	0.420945684	0.009962629	0.920492811	1
NRXN1	2.36E-07	0.420768091	0.009951333	0.92053775	1
FTL	2.33E-07	0.416524498	0.009685004	0.921604813	1
GAP43	2.30E-07	0.412967396	0.009466996	0.922489355	1
SPCS1	2.26E-07	0.407426225	0.00913666	0.923849481	1
MT1E	2.24E-07	0.404881708	0.008988669	0.924466862	1
BHLHE40	2.20E-07	0.398482305	0.008626484	0.925999795	1
CAPG	2.18E-07	0.39646615	0.008515281	0.926476944	1
DEPP1	2.14E-07	0.390704211	0.008204942	0.927825423	1
SAMD9L	2.14E-07	0.389671205	0.008150453	0.928064823	1
SGK1	2.10E-07	0.384882195	0.00790231	0.929165408	1
NCAN	2.10E-07	0.384556081	0.007885676	0.929239802	1
CA10	2.10E-07	0.383903621	0.007852496	0.929388433	1
TCEAL2	2.09E-07	0.3832143	0.007817587	0.929545156	1
TIMP3	2.08E-07	0.381905708	0.007751721	0.929841819	1
PTGDS	2.01E-07	0.370609675	0.007204679	0.932356489	1
TTC9B	2.00E-07	0.369722327	0.007163299	0.932550559	1
ADD3	1.96E-07	0.362602863	0.00683938	0.934089653	1
SOX11	1.95E-07	0.361460602	0.006788724	0.934333634	1
C3	1.95E-07	0.360907396	0.00676432	0.934451504	1
CADPS	1.93E-07	0.358464241	0.006657535	0.934969794	1
SERPINE1	1.92E-07	0.356189799	0.006559567	0.935448986	1
FLNB	1.89E-07	0.352616506	0.006408417	0.936195429	1
IGFBP2	1.87E-07	0.349532636	0.006280638	0.936833397	1
FBXO32	1.87E-07	0.348244025	0.006227966	0.937098275	1
PROS1	1.85E-07	0.345541459	0.006118859	0.937650561	1
MYLK	1.80E-07	0.336783933	0.005777655	0.939410436	1
AEBP1	1.80E-07	0.33651405	0.005767433	0.939463954	1
ISG20	1.78E-07	0.333658567	0.005660329	0.940027614	1
CITED1	1.77E-07	0.332879804	0.005631448	0.940180518	1
RNF157	1.74E-07	0.326575909	0.005402773	0.941405411	1
SOX6	1.71E-07	0.321201169	0.005214804	0.94243192	1
TFPI	1.69E-07	0.31871175	0.005129866	0.942901872	1
RAB33A	1.69E-07	0.318440056	0.005120676	0.942952953	1
CNTN1	1.67E-07	0.31458745	0.004992033	0.943672875	1
CD109	1.64E-07	0.309420549	0.004824324	0.94462558	1
BASP1	1.61E-07	0.303703591	0.004645007	0.945662813	1
IFITM2	1.61E-07	0.303343612	0.004633931	0.945727536	1
AC104051.2	1.61E-07	0.303076259	0.004625721	0.945775561	1
POU2F2	1.60E-07	0.301018224	0.004562984	0.946143968	1
COL6A1	1.60E-07	0.300547776	0.004548757	0.946227866	1
4-Sep	1.59E-07	0.300421818	0.004544955	0.946250309	1
GALNT13	1.58E-07	0.296896753	0.004439769	0.946874993	1
SNX22	1.57E-07	0.296012867	0.00441376	0.947030602	1
SLC39A14	1.57E-07	0.295953404	0.004412016	0.947041055	1
COL9A3	1.52E-07	0.286334672	0.004138287	0.948707848	1
IFITM3	1.48E-07	0.277745485	0.003907576	0.950156213	1
NDUFA4L2	1.48E-07	0.277361274	0.003897548	0.950220133	1
DCX	1.45E-07	0.271896656	0.003757531	0.951121322	1
MT3	1.44E-07	0.269652408	0.003701425	0.951487159	1
EGLN3	1.44E-07	0.269233155	0.003691033	0.951555228	1
CAV1	1.43E-07	0.268729061	0.003678574	0.951636959	1
MYT1	1.41E-07	0.264203402	0.003568497	0.952365181	1
BAMBI	1.35E-07	0.250844792	0.003261555	0.954457551	1
CHIC2	1.35E-07	0.250156261	0.003246435	0.954563121	1
RCAN1	1.32E-07	0.24319577	0.003097284	0.955618044	1
SDC4	1.29E-07	0.236806423	0.002966127	0.956566951	1
RND3	1.25E-07	0.227284161	0.00278042	0.957947285	1
HSPA2	1.25E-07	0.227227327	0.002779345	0.957955404	1
GBP1	1.23E-07	0.224115014	0.002721105	0.958397846	1
ACTN1	1.22E-07	0.221738292	0.002677414	0.958732891	1
ARC	1.21E-07	0.219374677	0.002634625	0.959063678	1
AGT	1.20E-07	0.215940175	0.002573608	0.959540082	1
UGT8	1.19E-07	0.213213745	0.002526129	0.959914709	1
APOC1	1.16E-07	0.20636299	0.002410478	0.960842301	1
SERPINH1	1.15E-07	0.204523942	0.002380299	0.961087996	1
CLDN11	1.13E-07	0.199504858	0.002299756	0.961751493	1
TNC	1.11E-07	0.191929168	0.002183076	0.962733683	1
KCNQ1OT1	1.10E-07	0.190974186	0.002168773	0.962855871	1
CD24	1.10E-07	0.190885177	0.002167445	0.962867242	1
PPIF	1.09E-07	0.1871345	0.002112162	0.963343519	1
AMOTL2	1.08E-07	0.183943348	0.002066184	0.963744407	1
CTSL	1.06E-07	0.178542907	0.001990536	0.964413851	1
ANGPTL4	1.04E-07	0.174666693	0.00193787	0.964887466	1
STMN2	1.02E-07	0.16988829	0.00187477	0.965463499	1
PTN	1.02E-07	0.16878445	0.001860473	0.96559535	1
MMP16	1.02E-07	0.168517349	0.00185703	0.965627186	1
IFI35	1.00E-07	0.162927977	0.001786342	0.966287338	1
FXYD1	9.95E-08	0.161526579	0.001769024	0.966451054	1
ZNF385D	9.92E-08	0.160646652	0.001758232	0.966553484	1
SOX4	9.91E-08	0.160422547	0.001755493	0.966579526	1
KIT	9.90E-08	0.160242756	0.001753299	0.966600406	1
ALCAM	9.87E-08	0.159417664	0.001743264	0.966696076	1
PLIN2	9.84E-08	0.158415652	0.001731149	0.966811927	1
COLEC12	9.59E-08	0.151018195	0.00164416	0.967656044	1
TSHZ2	9.59E-08	0.150933223	0.001643186	0.967665626	1
TNR	9.57E-08	0.150450889	0.001637664	0.967719973	1
MXRA5	9.57E-08	0.150287872	0.001635801	0.967738322	1
RAB3IP	9.52E-08	0.148974364	0.001620869	0.967885828	1
TMEM54	9.46E-08	0.147074897	0.001599505	0.968098062	1
COL1A2	9.44E-08	0.146576547	0.001593944	0.968153535	1
BAG3	9.42E-08	0.145848861	0.001585857	0.96823438	1
GNL3	9.42E-08	0.145770089	0.001584984	0.96824312	1
OCIAD2	9.41E-08	0.145487886	0.00158186	0.968274415	1
JAM3	9.38E-08	0.144821348	0.001574505	0.96834822	1
FCGRT	9.13E-08	0.136981347	0.001490396	0.969204803	1
PLAUR	9.04E-08	0.134206854	0.001461668	0.969502898	1
ID3	9.04E-08	0.134183624	0.001461429	0.969505383	1
LY6E	9.03E-08	0.133709812	0.001456577	0.969556026	1
OLFM2	8.96E-08	0.131521725	0.001434367	0.969788914	1
TTYH1	8.90E-08	0.129732029	0.00141644	0.969978206	1
BEX1	8.71E-08	0.123488246	0.001355553	0.970630257	1
LOX	8.65E-08	0.121484489	0.001336546	0.970836793	1
GPR17	8.63E-08	0.12094159	0.00133144	0.970892526	1
ETS1	8.55E-08	0.118280915	0.001306684	0.971164281	1
ZFP36	8.29E-08	0.109735489	0.0012301	0.972021701	1
KLF2	8.25E-08	0.108292262	0.001217595	0.97216422	1
FBLN2	7.95E-08	0.097690317	0.001129368	0.973191276	1
AQP4	7.94E-08	0.097458088	0.001127506	0.973213386	1
APLP1	7.94E-08	0.097366923	0.001126775	0.973222061	1
HSPH1	7.91E-08	0.096173545	0.001117255	0.973335386	1
GADD45G	7.84E-08	0.093963932	0.001099829	0.973544074	1
CTSD	7.84E-08	0.09375276	0.001098177	0.973563941	1
CYTL1	7.80E-08	0.092266165	0.001086615	0.973703419	1
CCSAP	7.74E-08	0.090072155	0.001069763	0.973908058	1
TMTC1	7.68E-08	0.088228937	0.001055797	0.974078868	1
PSAP	7.57E-08	0.083838132	0.001023225	0.974481709	1
CPM	7.47E-08	0.080152327	0.000996622	0.974815504	1
ABCA1	7.39E-08	0.077132572	0.000975319	0.975086041	1
MCAM	7.16E-08	0.068515253	0.00091688	0.97584372	1
LOXL2	7.12E-08	0.067096594	0.000907585	0.975966445	1
MT1M	7.12E-08	0.066911093	0.000906376	0.97598245	1
NEFL	7.02E-08	0.062796555	0.000879954	0.976335006	1
HIP1	6.96E-08	0.060738526	0.000867015	0.976509594	1
SYNJ2	6.93E-08	0.059411044	0.000858765	0.97662159	1
SEZ6L	6.91E-08	0.058388462	0.00085246	0.976707534	1
CCND2	6.83E-08	0.055325683	0.000833841	0.976963249	1
LMNA	6.75E-08	0.051937805	0.000813695	0.977243157	1
SOX10	6.74E-08	0.051804891	0.000812914	0.977254075	1
CDKN1A	6.73E-08	0.05116011	0.000809136	0.977306976	1
MYRF	6.72E-08	0.050823707	0.000807172	0.977334532	1
KLHDC8A	6.68E-08	0.049195791	0.00079773	0.977467454	1
FOXP1	6.68E-08	0.049080271	0.000797064	0.97747686	1
RNASET2	6.60E-08	0.045984197	0.000779409	0.977727629	1
MDK	6.52E-08	0.042619626	0.000760646	0.977997289	1
SCG2	6.47E-08	0.040403682	0.000748523	0.978173279	1
GJB1	6.35E-08	0.035331679	0.000721464	0.97857133	1
VCAN	6.18E-08	0.027942016	0.0006837	0.979139565	1
FJX1	6.14E-08	0.02620081	0.000675079	0.979271463	1
MBNL2	6.13E-08	0.025504044	0.000671659	0.979324033	1
HAS2	6.11E-08	0.024776802	0.000668106	0.979378774	1
IGFBP6	6.11E-08	0.02449302	0.000666725	0.9794001	1
LRRN3	6.08E-08	0.02348991	0.000661863	0.979475321	1
NME2	5.86E-08	0.013136442	0.000613618	0.98023737	1
PLXDC2	5.77E-08	0.008946563	0.000595061	0.980538439	1
GFPT2	5.73E-08	0.007209082	0.000587523	0.98066207	1
SLC38A5	5.67E-08	0.004052365	0.00057406	0.980884877	1
ST8SIA5	5.64E-08	0.003017745	0.000569711	0.980957398	1
CITED2	5.55E-08	-0.001679576	0.00055036	0.981283541	1
MMP19	5.53E-08	-0.002582675	0.000546712	0.981345664	1
PCDH7	5.50E-08	-0.004287366	0.000539888	0.981462422	1
SLC2A3	5.48E-08	-0.004920675	0.000537374	0.981505631	1
CPVL	5.47E-08	-0.00548584	0.00053514	0.981544114	1
HK2	5.45E-08	-0.006511138	0.000531109	0.981613743	1
FSCN1	5.45E-08	-0.00670272	0.000530359	0.981626727	1
DDR2	5.28E-08	-0.014939913	0.000499048	0.982177238	1
METRN	5.23E-08	-0.017694563	0.000488975	0.982357991	1
CEBPB	5.17E-08	-0.020807198	0.000477826	0.982560245	1
NPTX1	5.14E-08	-0.022212845	0.000472871	0.982650895	1
PLP1	5.11E-08	-0.02394665	0.000466826	0.982762121	1
TGFB2	4.96E-08	-0.031990149	0.000439732	0.983269765	1
ANKS1B	4.94E-08	-0.032826659	0.000437001	0.983321777	1
EEF1G	4.93E-08	-0.03362926	0.000434397	0.983371544	1
PLLP	4.84E-08	-0.038683616	0.000418331	0.983681886	1
NRN1	4.82E-08	-0.039604671	0.000415465	0.983737873	1
SLC7A11	4.78E-08	-0.041958543	0.000408225	0.983880171	1
CNP	4.63E-08	-0.050473828	0.000383023	0.984385614	1
CCDC71L	4.60E-08	-0.052277487	0.000377878	0.984490822	1
SELENOM	4.59E-08	-0.05287979	0.000376175	0.984525812	1
MGLL	4.52E-08	-0.056694233	0.000365556	0.984745759	1
RDH10	4.45E-08	-0.060742379	0.000354598	0.984976095	1
AL078639.1	4.40E-08	-0.063782188	0.000346576	0.98514699	1
CDH19	4.39E-08	-0.064653405	0.000344309	0.985195645	1
H1F0	4.36E-08	-0.066415247	0.000339767	0.9852936	1
CDKN1C	4.36E-08	-0.066666222	0.000339125	0.985307506	1
PDGFRA	4.31E-08	-0.069648366	0.000331581	0.985471836	1
SEC61G	4.30E-08	-0.070260734	0.000330051	0.985505375	1
REL	4.29E-08	-0.070904896	0.00032845	0.985540579	1
AL359091.1	4.20E-08	-0.076330328	0.000315252	0.985834042	1
LUZP2	4.11E-08	-0.081838148	0.00030237	0.986126457	1
AMER2	4.07E-08	-0.084388867	0.000296575	0.986260024	1
C11orf96	4.02E-08	-0.087552662	0.000289534	0.986424082	1
TSC22D1	4.02E-08	-0.087615459	0.000289396	0.986427321	1
GADD45A	4.01E-08	-0.088505856	0.000287445	0.986473163	1
NR2F2	3.97E-08	-0.090836423	0.000282395	0.986592492	1
BIN1	3.89E-08	-0.096184849	0.000271124	0.98686276	1
CPE	3.88E-08	-0.0974715	0.000268477	0.986927039	1
ZBTB20	3.78E-08	-0.10368485	0.000256037	0.987233478	1
PCOLCE2	3.76E-08	-0.105543413	0.000252423	0.987323874	1
ERBB3	3.72E-08	-0.108417741	0.000246931	0.987462539	1
RBM23	3.68E-08	-0.110882094	0.000242312	0.987580335	1
STMN4	3.67E-08	-0.11196146	0.000240315	0.987631613	1
BCAS1	3.59E-08	-0.117712924	0.000229935	0.987901649	1
BGN	3.56E-08	-0.119645045	0.000226545	0.987991163	1
BLMH	3.55E-08	-0.120070623	0.000225805	0.9880108	1
FAM95B1	3.55E-08	-0.120446768	0.000225152	0.988028131	1
TM4SF1	3.51E-08	-0.123155619	0.000220507	0.988152279	1
ITGB1	3.50E-08	-0.12393491	0.000219187	0.988187779	1
IGFBP3	3.47E-08	-0.126476196	0.000214936	0.988302879	1
NR4A1	3.46E-08	-0.127361486	0.000213473	0.988342738	1
LAMA4	3.44E-08	-0.128791007	0.000211132	0.988406841	1
NMB	3.43E-08	-0.12914884	0.00021055	0.988422837	1
AZGP1	3.21E-08	-0.14662302	0.000183902	0.989180188	1
SMOC2	3.20E-08	-0.14739048	0.000182808	0.989212402	1
FABP7	3.15E-08	-0.150954437	0.000177811	0.989360867	1
GAD1	3.12E-08	-0.153776065	0.000173947	0.989477099	1
JUNB	3.10E-08	-0.155075643	0.000172194	0.989530247	1
PCSK1N	3.04E-08	-0.160441661	0.000165133	0.989747142	1
SULF1	3.03E-08	-0.161023915	0.000164384	0.989770432	1
NLGN4X	3.03E-08	-0.161465734	0.000163817	0.989788072	1
FN1	3.00E-08	-0.163751908	0.000160915	0.989878914	1
ADCY2	2.99E-08	-0.164472423	0.000160011	0.989907392	1
ENPP6	2.98E-08	-0.165631357	0.000158567	0.989953048	1
RARRES1	2.95E-08	-0.168247787	0.000155351	0.990055436	1
LAP3	2.94E-08	-0.16899264	0.000154447	0.990084412	1
TMEFF2	2.92E-08	-0.170775549	0.000152303	0.99015346	1
MAGEH1	2.91E-08	-0.171524608	0.000151411	0.99018234	1
PRICKLE1	2.87E-08	-0.174954783	0.000147389	0.990313617	1
FXYD7	2.86E-08	-0.175641488	0.000146596	0.990339707	1
BATF3	2.79E-08	-0.18244152	0.00013896	0.990594661	1
CA2	2.75E-08	-0.186371223	0.000134721	0.990739216	1
FABP5	2.72E-08	-0.188542646	0.000132432	0.990818229	1
CYBRD1	2.70E-08	-0.19088179	0.000130007	0.990902665	1
GPM6B	2.68E-08	-0.192181069	0.000128679	0.990949262	1
TIMP4	2.68E-08	-0.192878402	0.000127971	0.990974182	1
GM2A	2.66E-08	-0.194601323	0.000126238	0.991035488	1
AZIN1-AS1	2.64E-08	-0.196354418	0.000124498	0.991097482	1
ALDH7A1	2.63E-08	-0.19739926	0.000123472	0.991134246	1
LPL	2.60E-08	-0.20027713	0.000120687	0.9912348	1
MOG	2.57E-08	-0.202994242	0.000118113	0.991328792	1
TUBB4A	2.54E-08	-0.206293193	0.000115057	0.99144169	1
CPXM1	2.52E-08	-0.207943911	0.000113556	0.991497682	1
CSF1	2.52E-08	-0.208036087	0.000113473	0.991500799	1
ITM2C	2.48E-08	-0.211950874	0.000109991	0.991632226	1
STC2	2.48E-08	-0.212217411	0.000109757	0.991641107	1
FBN1	2.46E-08	-0.213608097	0.000108547	0.991687308	1
MAD1L1	2.38E-08	-0.222186595	0.000101359	0.991967243	1
C1orf61	2.37E-08	-0.223291336	0.000100467	0.992002668	1
RAMP2	2.31E-08	-0.229380992	9.57E-05	0.992195426	1
SERPINF1	2.30E-08	-0.23073013	9.47E-05	0.992237559	1
SFRP1	2.28E-08	-0.232783451	9.31E-05	0.992301291	1
SLC26A2	2.28E-08	-0.232841711	9.31E-05	0.992303092	1
DUSP5	2.22E-08	-0.239919254	8.79E-05	0.992519121	1
TUSC3	2.19E-08	-0.2430066	8.57E-05	0.992611632	1
FAM181B	2.16E-08	-0.245954697	8.37E-05	0.992699005	1
SLC40A1	2.15E-08	-0.24759808	8.26E-05	0.992747305	1
HMGCS1	2.15E-08	-0.247762801	8.25E-05	0.992752131	1
SCX	2.13E-08	-0.250381868	8.08E-05	0.992828465	1
RAMP1	2.12E-08	-0.251238866	8.02E-05	0.992853285	1
SULF2	2.10E-08	-0.25292299	7.91E-05	0.992901834	1
LANCL2	2.05E-08	-0.258773595	7.55E-05	0.99306819	1
SLN	2.04E-08	-0.260452967	7.45E-05	0.993115287	1
NTRK3	1.98E-08	-0.267580995	7.03E-05	0.993311995	1
STC1	1.96E-08	-0.269968345	6.89E-05	0.993376735	1
RBP1	1.93E-08	-0.274732187	6.63E-05	0.993504234	1
SMARCD3	1.86E-08	-0.283164099	6.19E-05	0.99372449	1
RNASE1	1.86E-08	-0.28359093	6.16E-05	0.993735458	1
PLPP3	1.85E-08	-0.284925414	6.10E-05	0.993769639	1
CALD1	1.82E-08	-0.287824714	5.95E-05	0.993843321	1
CTSB	1.80E-08	-0.290878843	5.81E-05	0.993920088	1
XBP1	1.79E-08	-0.29214751	5.75E-05	0.993951721	1
C1QL1	1.79E-08	-0.292289318	5.74E-05	0.993955248	1
EDNRB	1.79E-08	-0.293183313	5.70E-05	0.993977439	1
SERPINE2	1.77E-08	-0.295935602	5.57E-05	0.994045295	1
PPP1R14A	1.76E-08	-0.297187639	5.51E-05	0.994075934	1
PAPSS2	1.73E-08	-0.301105028	5.34E-05	0.994170883	1
CNN2	1.73E-08	-0.301496948	5.32E-05	0.994180306	1
TXNIP	1.71E-08	-0.303435261	5.24E-05	0.994226709	1
C1QC	1.67E-08	-0.309045481	5.00E-05	0.994359143	1
COL18A1	1.67E-08	-0.309160404	4.99E-05	0.994361827	1
BTBD17	1.66E-08	-0.310530759	4.94E-05	0.994393743	1
CSTB	1.63E-08	-0.315227525	4.75E-05	0.994501898	1
LHFPL6	1.63E-08	-0.315412046	4.74E-05	0.994506108	1
JAM2	1.60E-08	-0.319887574	4.57E-05	0.994607344	1
HLA-C	1.59E-08	-0.321016276	4.53E-05	0.994632608	1
CAMK2N1	1.59E-08	-0.321340537	4.51E-05	0.994639846	1
RGS10	1.58E-08	-0.322085214	4.49E-05	0.994656436	1
RASGEF1B	1.57E-08	-0.32486108	4.38E-05	0.994717868	1
SPRY1	1.56E-08	-0.325477743	4.36E-05	0.994731428	1
PTPRD	1.53E-08	-0.329658091	4.21E-05	0.994822529	1
PADI2	1.52E-08	-0.33144759	4.15E-05	0.994861091	1
HES4	1.44E-08	-0.344645037	3.71E-05	0.99513758	1
C1QB	1.39E-08	-0.353455427	3.45E-05	0.995314614	1
ZNF713	1.39E-08	-0.353494195	3.45E-05	0.99531538	1
ABCA2	1.38E-08	-0.355732467	3.38E-05	0.995359413	1
ANGPT2	1.37E-08	-0.356142923	3.37E-05	0.995367447	1
HES1	1.35E-08	-0.359448396	3.28E-05	0.995431692	1
TCN2	1.33E-08	-0.363199808	3.18E-05	0.995503629	1
TPM2	1.33E-08	-0.364476504	3.14E-05	0.995527877	1
SDC2	1.32E-08	-0.364976929	3.13E-05	0.995537349	1
DAPL1	1.32E-08	-0.365464359	3.12E-05	0.995546558	1
CCDC80	1.30E-08	-0.368417404	3.04E-05	0.995601983	1
CLEC11A	1.30E-08	-0.368545951	3.04E-05	0.995604382	1
VOPP1	1.30E-08	-0.369704345	3.01E-05	0.995625943	1
NPTX2	1.30E-08	-0.369887633	3.00E-05	0.995629345	1
PSMB9	1.28E-08	-0.372526131	2.93E-05	0.995678065	1
TPPP3	1.28E-08	-0.372936969	2.92E-05	0.995685607	1
SCRG1	1.27E-08	-0.374629927	2.88E-05	0.99571656	1
DLK1	1.23E-08	-0.382200425	2.70E-05	0.995852538	1
CYTOR	1.20E-08	-0.387380351	2.59E-05	0.995943321	1
NCEH1	1.19E-08	-0.390455285	2.52E-05	0.995996361	1
INSR	1.19E-08	-0.390676242	2.51E-05	0.996000148	1
GXYLT2	1.18E-08	-0.392307782	2.48E-05	0.996028012	1
CTGF	1.17E-08	-0.393531028	2.45E-05	0.996048788	1
TMEM158	1.16E-08	-0.396207517	2.40E-05	0.996093905	1
MEST	1.15E-08	-0.39834195	2.35E-05	0.996129551	1
PGAP1	1.14E-08	-0.398837977	2.34E-05	0.996137793	1
WARS	1.12E-08	-0.404298821	2.24E-05	0.996227488	1
MT1G	1.10E-08	-0.408911024	2.15E-05	0.996301775	1
TF	1.09E-08	-0.411207426	2.11E-05	0.996338268	1
VGF	1.08E-08	-0.411313436	2.10E-05	0.996339945	1
SLC24A2	1.08E-08	-0.412402113	2.08E-05	0.996357125	1
PDLIM1	1.07E-08	-0.41438885	2.05E-05	0.996388289	1
NES	1.06E-08	-0.416949834	2.00E-05	0.996428106	1
PHACTR1	1.06E-08	-0.417060057	2.00E-05	0.996429811	1
FNBP1L	1.03E-08	-0.424366044	1.88E-05	0.996541188	1
PDLIM4	1.02E-08	-0.426318988	1.85E-05	0.996570424	1
ZFHX4	1.01E-08	-0.426895381	1.84E-05	0.99657901	1
TRIB3	9.96E-09	-0.431129413	1.77E-05	0.996641489	1
HEY1	9.94E-09	-0.431447177	1.77E-05	0.996646136	1
ZIC1	9.92E-09	-0.431949762	1.76E-05	0.996653474	1
EGR2	9.89E-09	-0.432522212	1.75E-05	0.996661815	1
SLC4A4	9.84E-09	-0.433885697	1.73E-05	0.996681606	1
MRPS17	9.72E-09	-0.436687817	1.69E-05	0.996721948	1
SCD	9.67E-09	-0.437904663	1.67E-05	0.996739328	1
CSPG5	9.64E-09	-0.438531087	1.66E-05	0.996748243	1
GPNMB	9.64E-09	-0.438601918	1.66E-05	0.99674925	1
TAP1	9.61E-09	-0.439093124	1.65E-05	0.996756223	1
CMPK2	9.55E-09	-0.440593008	1.63E-05	0.996777432	1
S100A9	9.53E-09	-0.441032925	1.63E-05	0.996783629	1
RAI14	9.39E-09	-0.444555841	1.58E-05	0.996832868	1
DNAJA4	9.05E-09	-0.45285473	1.46E-05	0.996946184	1
FAM84A	8.90E-09	-0.456765085	1.42E-05	0.996998299	1
SIX1	8.80E-09	-0.459319584	1.38E-05	0.997031909	1
IFIT2	8.77E-09	-0.460064276	1.37E-05	0.997041643	1
FUCA1	8.61E-09	-0.464252194	1.32E-05	0.99709585	1
PSMB8	8.60E-09	-0.464342944	1.32E-05	0.997097015	1
CPNE5	8.56E-09	-0.465398835	1.31E-05	0.997110535	1
KDM6B	8.48E-09	-0.467618962	1.29E-05	0.997138777	1
SLC9B2	8.13E-09	-0.477160163	1.18E-05	0.997257339	1
SAP30L	8.08E-09	-0.47850704	1.17E-05	0.997273714	1
LBH	7.95E-09	-0.482254506	1.13E-05	0.997318811	1
S100A1	7.24E-09	-0.503085023	9.37E-06	0.997557449	1
RFT1	7.18E-09	-0.504896532	9.22E-06	0.997577268	1
SCG3	7.08E-09	-0.508195318	8.95E-06	0.997612986	1
GPD1	6.72E-09	-0.519707152	8.07E-06	0.997733943	1
BTG2	6.60E-09	-0.523737229	7.78E-06	0.997774962	1
TPM1	6.50E-09	-0.52710977	7.54E-06	0.997808773	1
RGS2	6.45E-09	-0.528517278	7.45E-06	0.997822747	1
EGR3	6.31E-09	-0.533545613	7.11E-06	0.997872012	1
MT1A	6.26E-09	-0.535351441	7.00E-06	0.997889458	1
SLC38A2	6.11E-09	-0.540537713	6.67E-06	0.997938847	1
LIPA	5.94E-09	-0.546628862	6.31E-06	0.997995521	1
RHOB	5.87E-09	-0.549369393	6.15E-06	0.998020558	1
LAMC1	5.75E-09	-0.553883563	5.90E-06	0.998061185	1
ARRDC4	5.58E-09	-0.560268207	5.57E-06	0.998117361	1
SESN3	5.08E-09	-0.580683903	4.61E-06	0.998287281	1
PRRX1	5.05E-09	-0.581789636	4.56E-06	0.998296077	1
ISG15	5.00E-09	-0.583833557	4.47E-06	0.998312227	1
ACKR1	4.98E-09	-0.584656904	4.44E-06	0.998318693	1
AUTS2	4.91E-09	-0.587889152	4.31E-06	0.998343864	1
CHPT1	4.81E-09	-0.592216868	4.14E-06	0.998377034	1
PXDN	4.73E-09	-0.59574451	4.00E-06	0.998403627	1
INSIG1	4.70E-09	-0.597066129	3.95E-06	0.998413488	1
BMP2	4.68E-09	-0.598263289	3.91E-06	0.998422373	1
CNKSR3	4.49E-09	-0.607095541	3.60E-06	0.998486551	1
NR2F1	4.48E-09	-0.607434129	3.59E-06	0.998488963	1
SLC1A2	4.40E-09	-0.611251731	3.46E-06	0.998515928	1
S100B	4.38E-09	-0.612270384	3.43E-06	0.998523049	1
CHN1	4.28E-09	-0.617281616	3.27E-06	0.998557635	1
VCL	4.25E-09	-0.618741596	3.22E-06	0.998567573	1
STAT1	4.18E-09	-0.622246696	3.12E-06	0.99859118	1
LINC02283	4.17E-09	-0.62233446	3.12E-06	0.998591767	1
MAFF	4.15E-09	-0.623679414	3.08E-06	0.998600728	1
AL355075.4	4.15E-09	-0.623734213	3.07E-06	0.998601092	1
SIPA1L1	4.09E-09	-0.62686286	2.98E-06	0.998621735	1
MBP	4.05E-09	-0.628594294	2.94E-06	0.998633041	1
JAG1	4.02E-09	-0.630300618	2.89E-06	0.9986441	1
SNORC	3.99E-09	-0.631698244	2.85E-06	0.998653099	1
NFKBIZ	3.87E-09	-0.638405049	2.67E-06	0.998695536	1
IER5	3.82E-09	-0.640989441	2.61E-06	0.998711564	1
GLT8D1	3.72E-09	-0.646579003	2.47E-06	0.998745624	1
IGF2.1	3.71E-09	-0.646855966	2.47E-06	0.99874729	1
CNTN2	3.63E-09	-0.651613587	2.35E-06	0.998775605	1
CDH11	3.58E-09	-0.654595565	2.29E-06	0.998793056	1
ALG9	3.56E-09	-0.655588105	2.27E-06	0.998798814	1
OTUD1	3.52E-09	-0.658117784	2.21E-06	0.99881338	1
AATK	3.47E-09	-0.660834786	2.15E-06	0.998828846	1
FLRT3	3.42E-09	-0.663854521	2.09E-06	0.998845821	1
COL11A1	3.40E-09	-0.665396075	2.06E-06	0.998854401	1
RGS16	3.32E-09	-0.670161936	1.97E-06	0.998880565	1
IGFBP4	3.26E-09	-0.673802636	1.90E-06	0.998900188	1
HAPLN2	3.26E-09	-0.673861258	1.90E-06	0.998900501	1
CTSZ	3.22E-09	-0.676630413	1.85E-06	0.998915214	1
GMDS	3.19E-09	-0.6780479	1.82E-06	0.998922676	1
CACNG7	3.11E-09	-0.683622054	1.73E-06	0.998951575	1
SLC1A3	3.04E-09	-0.687823077	1.66E-06	0.99897289	1
MGP	2.98E-09	-0.692341565	1.59E-06	0.99899538	1
NKAIN3	2.97E-09	-0.692636187	1.58E-06	0.99899683	1
CDH6	2.95E-09	-0.694571803	1.55E-06	0.999006315	1
EFEMP2	2.94E-09	-0.694779293	1.55E-06	0.999007327	1
FKBP11	2.81E-09	-0.704050974	1.41E-06	0.999051608	1
SOCS3	2.75E-09	-0.708814941	1.35E-06	0.99907366	1
CD82	2.71E-09	-0.711466997	1.31E-06	0.999085735	1
GRN	2.71E-09	-0.711608996	1.31E-06	0.999086377	1
TNFRSF12A	2.69E-09	-0.713032271	1.29E-06	0.999092794	1
TMEM98	2.58E-09	-0.721008812	1.19E-06	0.999128013	1
FAM196A	2.52E-09	-0.72590197	1.14E-06	0.999149003	1
RARRES2	2.45E-09	-0.731780685	1.07E-06	0.999173617	1
ID4	2.42E-09	-0.734520861	1.04E-06	0.999184869	1
ATP1A2	2.32E-09	-0.742553688	9.63E-07	0.999217063	1
LONRF2	2.29E-09	-0.745180609	9.38E-07	0.99922734	1
OLFM1	2.15E-09	-0.757528814	8.28E-07	0.999274035	1
CMYA5	2.08E-09	-0.764052374	7.75E-07	0.999297663	1
KLK6	2.07E-09	-0.765143877	7.66E-07	0.999301548	1
PDZD2	2.06E-09	-0.766051657	7.59E-07	0.999304764	1
CTSC	1.88E-09	-0.784214881	6.31E-07	0.999366371	1
PHLDA2	1.85E-09	-0.786902374	6.13E-07	0.999375055	1
SLC9A3R2	1.81E-09	-0.791455462	5.85E-07	0.999389524	1
SLC12A2	1.76E-09	-0.796872059	5.54E-07	0.999406343	1
KLF4	1.54E-09	-0.822030186	4.26E-07	0.999479114	1
ALDOC	1.50E-09	-0.827662223	4.02E-07	0.999494259	1
ETS2	1.42E-09	-0.837545008	3.62E-07	0.999519877	1
THBS2	1.41E-09	-0.839717904	3.54E-07	0.99952535	1
NAAA	1.38E-09	-0.843813846	3.39E-07	0.999535515	1
MAN1C1	1.31E-09	-0.852584309	3.09E-07	0.999556622	1
PHLPP2	1.25E-09	-0.861649067	2.80E-07	0.999577524	1
NPW	1.13E-09	-0.880452935	2.29E-07	0.999618076	1
LEPR	1.12E-09	-0.881880489	2.26E-07	0.999621006	1
ARHGAP20	1.12E-09	-0.882047331	2.25E-07	0.999621347	1
NID1	1.11E-09	-0.884381487	2.20E-07	0.999626091	1
NECAB1	1.05E-09	-0.89452325	1.97E-07	0.999646086	1
AC020916.1	1.05E-09	-0.894915754	1.96E-07	0.99964684	1
CX3CL1	1.01E-09	-0.901213267	1.83E-07	0.999658742	1
AC023157.3	9.95E-10	-0.904191353	1.77E-07	0.999664243	1
FCGR2A	9.70E-10	-0.908890584	1.68E-07	0.999672762	1
CYP27A1	9.68E-10	-0.909232772	1.68E-07	0.999673375	1
GAS1	9.02E-10	-0.922084191	1.46E-07	0.999695647	1
AL356488.3	8.84E-10	-0.925680915	1.40E-07	0.99970163	1
SRGN	8.66E-10	-0.929566485	1.34E-07	0.999707974	1
ADAMTS4	8.54E-10	-0.931940596	1.30E-07	0.99971179	1
ADAM12	8.09E-10	-0.941668354	1.17E-07	0.999726961	1
SLPI	8.02E-10	-0.943307146	1.15E-07	0.999729445	1
SNHG12	7.98E-10	-0.944186065	1.14E-07	0.999730768	1
EPHX1	7.73E-10	-0.949896892	1.07E-07	0.999739228	1
FAM129B	7.34E-10	-0.959051369	9.64E-08	0.999752289	1
GPC6	7.11E-10	-0.964664385	9.05E-08	0.999760002	1
FGF7	7.02E-10	-0.966916064	8.82E-08	0.999763035	1
ITGA2	6.72E-10	-0.974687179	8.08E-08	0.999773239	1
COL5A2	6.52E-10	-0.979920125	7.61E-08	0.999779885	1
IFIT1	6.50E-10	-0.980671073	7.55E-08	0.999780824	1
CERCAM	6.34E-10	-0.985085964	7.18E-08	0.999786273	1
KLF9	6.28E-10	-0.986627258	7.05E-08	0.999788146	1
CYB5D2	6.16E-10	-0.989973772	6.79E-08	0.999792162	1
TYMP	6.13E-10	-0.990969799	6.71E-08	0.999793344	1
TRAF5	6.08E-10	-0.992216641	6.61E-08	0.999794815	1
MIR155HG	5.84E-10	-0.999381807	6.09E-08	0.999803088	1
BOK	5.57E-10	-1.007335606	5.56E-08	0.999811918	1
SYBU	5.46E-10	-1.010965789	5.33E-08	0.999815828	1
LGMN	5.31E-10	-1.015761558	5.04E-08	0.999820881	1
CCL3	5.29E-10	-1.01629239	5.01E-08	0.999821433	1
DUSP4	5.24E-10	-1.018160648	4.90E-08	0.999823362	1
METTL7B	5.18E-10	-1.019858573	4.81E-08	0.999825099	1
FAM84B	4.94E-10	-1.028256596	4.36E-08	0.999833465	1
MTUS1	4.68E-10	-1.037443187	3.91E-08	0.999842202	1
LDLR	4.68E-10	-1.037447902	3.91E-08	0.999842206	1
MSX1	4.19E-10	-1.055952919	3.14E-08	0.999858562	1
ID1	4.11E-10	-1.059200926	3.02E-08	0.999861269	1
NBL1	3.94E-10	-1.066428039	2.77E-08	0.999867127	1
HLA-DPB1	3.82E-10	-1.07134807	2.61E-08	0.999870986	1
PLPPR4	3.73E-10	-1.075492978	2.49E-08	0.999874158	1
PRKAG2	3.68E-10	-1.077863826	2.42E-08	0.999875941	1
AL139393.2	3.56E-10	-1.083355773	2.26E-08	0.999879983	1
LRP1B	3.47E-10	-1.087558663	2.15E-08	0.999882996	1
FBLIM1	3.01E-10	-1.11084717	1.62E-08	0.999898489	1
LSP1	2.88E-10	-1.11791924	1.48E-08	0.999902812	1
GADD45B	2.72E-10	-1.127376234	1.32E-08	0.999908335	1
IFIT3	2.48E-10	-1.141714109	1.10E-08	0.999916169	1
BST2	2.47E-10	-1.142808884	1.09E-08	0.999916741	1
MIR4435-2HG	2.39E-10	-1.148070191	1.02E-08	0.999919444	1
CORO2A	2.07E-10	-1.17053395	7.67E-09	0.999930116	1
CD83	2.05E-10	-1.172399967	7.49E-09	0.999930942	1
IRF1	2.02E-10	-1.174166991	7.32E-09	0.999931717	1
FAM107A	1.82E-10	-1.190953495	5.90E-09	0.999938692	1
EXT1	1.82E-10	-1.191044801	5.90E-09	0.999938728	1
MIA	1.79E-10	-1.193148426	5.74E-09	0.999939555	1
EMILIN1	1.77E-10	-1.194602686	5.63E-09	0.999940121	1
OAF	1.65E-10	-1.205652173	4.88E-09	0.999944265	1
CTSK	1.61E-10	-1.209563158	4.64E-09	0.999945669	1
CCL4	1.54E-10	-1.216555461	4.23E-09	0.999948099	1
ACSL1	1.43E-10	-1.227466222	3.67E-09	0.999951696	1
MROH8	1.36E-10	-1.234708705	3.33E-09	0.999953958	1
CCDC102B	1.36E-10	-1.235561343	3.29E-09	0.999954218	1
KIAA1211L	1.36E-10	-1.23575274	3.28E-09	0.999954276	1
INHBA	1.34E-10	-1.237374617	3.21E-09	0.999954766	1
SULT1C4	1.30E-10	-1.242219734	3.01E-09	0.999956202	1
PDIA2	1.29E-10	-1.243237068	2.97E-09	0.999956498	1
MPP6	1.27E-10	-1.245562587	2.88E-09	0.999957169	1
PLEKHH1	1.26E-10	-1.246911445	2.83E-09	0.999957553	1
G0S2	1.22E-10	-1.251640081	2.66E-09	0.999958877	1
IL11RA	1.13E-10	-1.263063036	2.28E-09	0.999961923	1
S100A4	1.12E-10	-1.263823319	2.25E-09	0.999962118	1
TPPP	1.08E-10	-1.269269704	2.09E-09	0.999963491	1
NGFR	1.05E-10	-1.273206804	1.98E-09	0.999964455	1
PRPH	9.53E-11	-1.287885719	1.62E-09	0.999967851	1
NOV	9.03E-11	-1.295685147	1.46E-09	0.999969534	1
CTC1	8.60E-11	-1.302716627	1.32E-09	0.999970983	1
COPZ2	8.54E-11	-1.303687488	1.30E-09	0.999971178	1
CDC42EP4	8.50E-11	-1.304380615	1.29E-09	0.999971316	1
IFI27	8.17E-11	-1.310090469	1.19E-09	0.999972435	1
UACA	8.02E-11	-1.312765671	1.15E-09	0.999972945	1
CIART	7.62E-11	-1.320026451	1.04E-09	0.999974288	1
GSTM5	7.31E-11	-1.325899324	9.56E-10	0.999975329	1
AC103591.3	7.14E-11	-1.329239408	9.12E-10	0.999975905	1
IFIH1	6.67E-11	-1.338780029	7.96E-10	0.999977482	1
PDGFRB	6.62E-11	-1.339889224	7.84E-10	0.999977659	1
MLC1	6.44E-11	-1.343729208	7.42E-10	0.999978263	1
SMPDL3A	6.41E-11	-1.344471776	7.34E-10	0.999978378	1
XAF1	5.73E-11	-1.360141927	5.86E-10	0.999980681	1
SOCS2	5.59E-11	-1.363480663	5.59E-10	0.999981142	1
PPIC	5.59E-11	-1.363581639	5.58E-10	0.999981156	1
P4HA2	5.29E-11	-1.371121098	5.00E-10	0.99998216	1
RCN3	5.20E-11	-1.373324772	4.84E-10	0.999982445	1
OXTR	5.18E-11	-1.373905407	4.80E-10	0.999982519	1
DERL3	4.87E-11	-1.382422737	4.24E-10	0.999983576	1
HBEGF	4.68E-11	-1.387651281	3.92E-10	0.999984195	1
OAS1	4.66E-11	-1.388250278	3.89E-10	0.999984265	1
HIST1H1A	4.09E-11	-1.405841887	3.00E-10	0.999986191	1
NR1D1	4.09E-11	-1.406002577	2.99E-10	0.999986207	1
NABP1	3.96E-11	-1.410327363	2.80E-10	0.999986647	1
GUCY1B1	3.80E-11	-1.415701454	2.58E-10	0.999987175	1
CES1	3.68E-11	-1.419852585	2.43E-10	0.99998757	1
HIST1H2BG	3.67E-11	-1.420208448	2.41E-10	0.999987603	1
RAPGEF5	2.98E-11	-1.447862888	1.58E-10	0.99998996	1
IFI6	2.97E-11	-1.448071002	1.58E-10	0.999989977	1
P2RY1	2.55E-11	-1.467817712	1.16E-10	0.999991402	1
FCER1G	2.45E-11	-1.473085042	1.07E-10	0.999991749	1
ST3GAL4	2.33E-11	-1.479057082	9.73E-11	0.999992128	1
NR1H3	2.08E-11	-1.493324609	7.76E-11	0.999992971	1
SRCIN1	1.94E-11	-1.502279853	6.72E-11	0.999993458	1
PLA2G2A	1.36E-11	-1.545461501	3.32E-11	0.999995404	1
ARL4D	1.32E-11	-1.548835184	3.14E-11	0.999995531	1
AIF1	1.13E-11	-1.568225968	2.26E-11	0.999996204	1
PCOLCE	9.39E-12	-1.589373241	1.58E-11	0.999996832	1
PRDM6	9.00E-12	-1.594317435	1.45E-11	0.999996965	1
LAMA2	8.11E-12	-1.606267314	1.18E-11	0.999997265	1
FRZB	4.02E-12	-1.683675599	2.89E-12	0.999998643	1
LINC01638	3.52E-12	-1.697737127	2.22E-12	0.999998812	1
MX1	2.31E-12	-1.741181101	9.54E-13	0.999999221	1
TGFBR3	1.69E-12	-1.772291761	5.11E-13	0.99999943	1
S100A8	9.82E-13	-1.82407661	1.72E-13	0.999999669	1
SH3PXD2A	4.09E-13	-1.901905666	3.00E-14	0.999999862	1
LMCD1	2.82E-13	-1.933135135	1.42E-14	0.999999905	1
PLAU	1.19E-16	-2.379688474	2.55E-21	1	1
SLC16A10	9.73E-17	-2.387488478	1.69E-21	1	1
PDE1A	9.28E-17	-2.389230947	1.54E-21	1	1
KCNIP4	7.56E-17	-2.396855269	1.02E-21	1	1
NPPA	5.43E-17	-2.408804391	5.26E-22	1	1
SLC16A9	5.27E-17	-2.409807273	4.97E-22	1	1
FAM110C	4.87E-17	-2.412607681	4.24E-22	1	1
NEFM	4.54E-17	-2.4150722	3.69E-22	1	1
SOD3	4.47E-17	-2.415602129	3.58E-22	1	1
DES	4.42E-17	-2.416009106	3.49E-22	1	1
CAVIN3	4.12E-17	-2.418479929	3.03E-22	1	1
PDK4	4.08E-17	-2.418815619	2.97E-22	1	1
TBX15	3.76E-17	-2.421631676	2.52E-22	1	1
HIST1H2AG	3.04E-17	-2.428794673	1.65E-22	1	1
ARHGAP10	2.90E-17	-2.430420773	1.50E-22	1	1
CYP3A5	2.81E-17	-2.431464103	1.41E-22	1	1
MFAP2	2.48E-17	-2.435601942	1.10E-22	1	1
GAL	2.34E-17	-2.437509325	9.76E-23	1	1
USP18	2.30E-17	-2.437966991	9.49E-23	1	1
PDGFRL	2.06E-17	-2.44167208	7.55E-23	1	1
HSPA6	1.95E-17	-2.443342429	6.81E-23	1	1
HSPG2	1.68E-17	-2.448101093	5.05E-23	1	1
CRISPLD1	1.52E-17	-2.45123066	4.14E-23	1	1
C1QA	1.12E-17	-2.46075379	2.23E-23	1	1
OSR1	6.61E-18	-2.476316819	7.81E-24	1	1
PLCG2	6.05E-18	-2.478875891	6.54E-24	1	1
AC108134.2	6.03E-18	-2.478945009	6.50E-24	1	1
GRASP	4.87E-18	-2.48501496	4.24E-24	1	1
JDP2	4.57E-18	-2.486807563	3.73E-24	1	1
